# Supplementary material for: Mapping Mechanistic Pathways of Acute Oral Systemic Toxicity Using Chemical Structure and Bioactivity Measurements
Source: Front Toxicol. 2022 Mar 7;4:824094. doi: 10.3389/ftox.2022.824094 (PMC8915918; doi:10.3389/ftox.2022.824094)
Supplement: Supplementary file 3 [file Table1.XLSX]

## Sheet: chemical_cluster_assay_summary
DSSTox_SID	chemical_name	CASRN	very_toxic	nontoxic	LD50_mgkg	EPA_category	GHS_category	toxic	cluster_id	assay
DTXSID0020020	4-Acetylaminophenylacetic acid	18699-02-0	FALSE	TRUE	14800	4	5	No	166	NA
DTXSID0020022	5-(2-Chloro-4-(trifluoromethyl)phenoxy)-2-nitrobenzoic acid	50594-66-6	FALSE	FALSE	1370	3	4	Yes	495	TOX21_PPARg_BLA_antagonist_ratio
DTXSID0020022	5-(2-Chloro-4-(trifluoromethyl)phenoxy)-2-nitrobenzoic acid	50594-66-6	FALSE	FALSE	1370	3	4	Yes	495	ATG_PPARg_TRANS_up
DTXSID0020076	Amitrole	61-82-5	FALSE	FALSE	1100	3	4	Yes	1913	NA
DTXSID0020101	Aroclor 1260	11096-82-5	FALSE	FALSE	1300	3	4	Yes	NA	NA
DTXSID0020107	Aspartame	22839-47-0	FALSE	TRUE	NA	4	5	No	580	TOX21_AP1_BLA_Agonist_ratio
DTXSID0020151	Benzyl acetate	140-11-4	FALSE	TRUE	2490	3	5	No	112	NA
DTXSID0020153	Benzyl chloride	100-44-7	FALSE	FALSE	440	2	4	Yes	6	TOX21_ERa_BLA_Agonist_ch1
DTXSID0020232	Caffeine	58-08-2	FALSE	FALSE	192	2	3	Yes	84	LTEA_HepaRG_TNFRSF1A_dn
DTXSID0020232	Caffeine	58-08-2	FALSE	FALSE	192	2	3	Yes	84	ATG_GATA_CIS_up
DTXSID0020238	Camostat mesylate	59721-29-8	FALSE	TRUE	3000	3	5	No	1970	NA
DTXSID0020280	1-Chloro-2-nitrobenzene	88-73-3	FALSE	FALSE	251	2	3	Yes	1	NVS_ENZ_hPDE10
DTXSID0020280	1-Chloro-2-nitrobenzene	88-73-3	FALSE	FALSE	251	2	3	Yes	1	ATG_Myc_CIS_up
DTXSID0020286	3-Chloro-4-methylaniline	95-74-9	FALSE	FALSE	302	2	4	Yes	103	TOX21_ERa_LUC_VM7_Antagonist_0.1nM_E2
DTXSID0020286	3-Chloro-4-methylaniline	95-74-9	FALSE	FALSE	302	2	4	Yes	103	CEETOX_H295R_OHPROG_noMTC_up
DTXSID0020311	Monuron	150-68-5	FALSE	FALSE	1053	3	4	Yes	105	TOX21_HDAC_Inhibition
DTXSID0020311	Monuron	150-68-5	FALSE	FALSE	1053	3	4	Yes	105	LTEA_HepaRG_NFE2L2_up
DTXSID0020315	Chloropicrin	76-06-2	TRUE	FALSE	37.5	1	2	Yes	1563	BSK_SAg_Eselectin_down
DTXSID0020315	Chloropicrin	76-06-2	TRUE	FALSE	37.5	1	2	Yes	1563	TOX21_RORg_LUC_CHO_Antagonist
DTXSID0020319	Chlorothalonil	1897-45-6	FALSE	FALSE	242	2	3	Yes	566	BSK_4H_VCAM1_down
DTXSID0020319	Chlorothalonil	1897-45-6	FALSE	FALSE	242	2	3	Yes	566	TOX21_p53_BLA_p5_ch2
DTXSID0020319	Chlorothalonil	1897-45-6	FALSE	FALSE	242	2	3	Yes	566	TOX21_AR_BLA_Agonist_ch2
DTXSID0020361	Cyclohexylamine hydrochloride	4998-76-9	FALSE	FALSE	720	3	4	Yes	478	NVS_ENZ_rabI2C
DTXSID0020365	Cyclosporin A	59865-13-3	FALSE	FALSE	1480	3	4	Yes	1686	NVS_NR_mERa
DTXSID0020369	Dacarbazine	4342-03-4	FALSE	TRUE	2147	3	5	No	1823	NA
DTXSID0020440	Dichlorprop	120-36-5	FALSE	FALSE	344	2	4	Yes	284	ATG_PPARg_TRANS_up
DTXSID0020440	Dichlorprop	120-36-5	FALSE	FALSE	344	2	4	Yes	284	TOX21_PPARg_BLA_Agonist_ch2
DTXSID0020442	2,4-Dichlorophenoxyacetic acid	94-75-7	FALSE	FALSE	370	2	4	Yes	284	ATG_PPARg_TRANS_up
DTXSID0020442	2,4-Dichlorophenoxyacetic acid	94-75-7	FALSE	FALSE	370	2	4	Yes	284	TOX21_PPARg_BLA_Agonist_ch2
DTXSID0020444	2,4-D isooctyl ester	25168-26-7	FALSE	FALSE	982	3	4	Yes	NA	NA
DTXSID0020446	Diuron	330-54-1	FALSE	FALSE	437	2	4	Yes	104	TOX21_AR_LUC_MDAKB2_Antagonist_0.5nM_R1881
DTXSID0020446	Diuron	330-54-1	FALSE	FALSE	437	2	4	Yes	104	LTEA_HepaRG_THRSP_dn
DTXSID0020448	1,2-Dichloropropane	78-87-5	FALSE	FALSE	1947	3	4	Yes	886	LTEA_HepaRG_TIMP1_dn
DTXSID0020448	1,2-Dichloropropane	78-87-5	FALSE	FALSE	1947	3	4	Yes	886	BSK_LPS_IL1a_up
DTXSID0020494	Dimethyl methylphosphonate	756-79-6	FALSE	TRUE	8210	4	5	No	883	NVS_TR_rSERT
DTXSID0020498	Dimethyl terephthalate	120-61-6	FALSE	TRUE	4390	3	5	No	770	NA
DTXSID0020523	2,4-Dinitrophenol	51-28-5	TRUE	FALSE	30	1	2	Yes	3	TOX21_MMP_rhodamine
DTXSID0020523	2,4-Dinitrophenol	51-28-5	TRUE	FALSE	30	1	2	Yes	3	LTEA_HepaRG_GADD45B_up
DTXSID0020527	Dinitrosopiperazine	140-79-4	FALSE	FALSE	160	2	3	Yes	1088	NA
DTXSID0020529	2,4-Dinitrotoluene	121-14-2	FALSE	FALSE	269	2	3	Yes	730	LTEA_HepaRG_CYP2B6_up
DTXSID0020529	2,4-Dinitrotoluene	121-14-2	FALSE	FALSE	269	2	3	Yes	730	BSK_3C_VCAM1_down
DTXSID0020575	Estragole	140-67-0	FALSE	FALSE	1230	3	4	Yes	62	LTEA_HepaRG_TIMP1_dn
DTXSID0020577	Ethionamide	536-33-4	FALSE	FALSE	1320	3	4	Yes	271	NA
DTXSID0020604	4-Vinyl-1-cyclohexene dioxide	106-87-6	FALSE	TRUE	2130	3	5	No	375	NA
DTXSID0020606	Bis(2-ethylhexyl)hexanedioate	103-23-1	FALSE	TRUE	7350	4	5	No	52	NA
DTXSID0020652	Gemfibrozil	25812-30-0	FALSE	FALSE	479	2	4	Yes	490	ATG_PPARa_TRANS_up
DTXSID0020654	Geranyl acetate	105-87-3	FALSE	TRUE	6330	4	5	No	329	NA
DTXSID0020656	Gibberellic acid	77-06-5	FALSE	TRUE	6300	4	5	No	1978	NA
DTXSID0020737	Indole	120-72-9	FALSE	FALSE	1000	3	4	Yes	772	NA
DTXSID0020810	6-Mercaptopurine	50-44-2	FALSE	FALSE	277	2	3	Yes	651	NA
DTXSID0020814	Mestranol	72-33-3	FALSE	TRUE	NA	4	5	No	1965	NVS_TR_rNET
DTXSID0020818	Methapyrilene hydrochloride	135-23-9	FALSE	FALSE	200	2	3	Yes	602	NA
DTXSID0020868	Dichloromethane	75-09-2	FALSE	FALSE	1503	3	4	Yes	858	NA
DTXSID0020943	5-Nitro-o-anisidine	99-59-2	FALSE	TRUE	2250	3	5	No	2	TOX21_ARE_BLA_Agonist_ch1
DTXSID0020943	5-Nitro-o-anisidine	99-59-2	FALSE	TRUE	2250	3	5	No	2	LTEA_HepaRG_GADD45B_up
DTXSID0021040	N-Nitrosohexamethyleneimine	932-83-2	FALSE	FALSE	336	2	4	Yes	1521	ATG_M_19_TRANS_up
DTXSID0021040	N-Nitrosohexamethyleneimine	932-83-2	FALSE	FALSE	336	2	4	Yes	1521	NVS_NR_bER
DTXSID0021094	4,4'-Oxydianiline	101-80-4	FALSE	FALSE	725	3	4	Yes	79	NCCT_TPO_GUA_dn
DTXSID0021096	N-Oxydiethylene-2-benzothiazylsulfenamide	102-77-2	FALSE	TRUE	NA	4	5	No	189	NA
DTXSID0021121	Phenformin hydrochloride	834-28-6	FALSE	FALSE	938	3	4	Yes	263	TOX21_ERa_LUC_VM7_Antagonist_0.5nM_E2
DTXSID0021123	Phenobarbital sodium	57-30-7	FALSE	FALSE	150	2	3	Yes	870	ATG_LXRb_TRANS_up
DTXSID0021123	Phenobarbital sodium	57-30-7	FALSE	FALSE	150	2	3	Yes	870	NVS_ENZ_hMMP2
DTXSID0021179	Practolol	6673-35-4	FALSE	TRUE	3458	3	5	No	1596	NA
DTXSID0021206	1,2-Propylene glycol	57-55-6	FALSE	TRUE	20000	4	5	No	1199	NA
DTXSID0021254	Safrole	94-59-7	FALSE	FALSE	1950	3	4	Yes	352	NVS_OR_gSIGMA_NonSelective
DTXSID0021256	Sulfasalazine	599-79-1	FALSE	TRUE	15600	4	5	No	2065	NA
DTXSID0021333	Tetramethylthiuram monosulfide	97-74-5	FALSE	FALSE	425	2	4	Yes	914	BSK_SAg_PBMCCytotoxicity_down
DTXSID0021333	Tetramethylthiuram monosulfide	97-74-5	FALSE	FALSE	425	2	4	Yes	914	NVS_GPCR_hORL1
DTXSID0021337	Thiabendazole	148-79-8	FALSE	TRUE	2080	3	5	No	1184	TOX21_RAR_LUC_Agonist
DTXSID0021339	Thiotepa	52-24-4	TRUE	FALSE	23	1	2	Yes	1138	BSK_CASM3C_MCP1_up
DTXSID0021381	1,1,1-Trichloroethane	71-55-6	FALSE	TRUE	9600	4	5	No	1563	BSK_SAg_Eselectin_down
DTXSID0021381	1,1,1-Trichloroethane	71-55-6	FALSE	TRUE	9600	4	5	No	1563	TOX21_RORg_LUC_CHO_Antagonist
DTXSID0021383	Trichloroethylene	79-01-6	FALSE	TRUE	4920	3	5	No	898	BSK_LPS_PGE2_up
DTXSID0021385	Folpet	133-07-3	FALSE	TRUE	2636	3	5	No	1003	NA
DTXSID0021387	2-(2,4,5-Trichlorophenoxy)propionic acid	93-72-1	FALSE	FALSE	650	3	4	Yes	1531	TOX21_PPARg_BLA_Agonist_ratio
DTXSID0021387	2-(2,4,5-Trichlorophenoxy)propionic acid	93-72-1	FALSE	FALSE	650	3	4	Yes	1531	BSK_CASM3C_IL6_down
DTXSID0021389	Trichlorfon	52-68-6	FALSE	FALSE	154.5	2	3	Yes	1998	LTEA_HepaRG_TIMP1_dn
DTXSID0021410	Triprolidine hydrochloride monohydrate	6138-79-0	FALSE	FALSE	840	3	4	Yes	2025	TOX21_AP1_BLA_Agonist_ratio
DTXSID0021414	Tris(2-ethylhexyl) phosphate	78-42-2	FALSE	TRUE	37000	4	5	No	436	NA
DTXSID0021460	Zearalenone	17924-92-4	FALSE	TRUE	NA	4	5	No	1417	NA
DTXSID0021543	1-Chlorooctane	111-85-3	FALSE	TRUE	NA	4	5	No	72	NA
DTXSID0021545	2-Chloropropanoic acid	598-78-7	FALSE	FALSE	800	3	4	Yes	2039	NA
DTXSID0021547	1-Chloropropan-2-one	78-95-5	FALSE	FALSE	100	2	3	Yes	2008	TOX21_GR_BLA_Agonist_ratio
DTXSID0021547	1-Chloropropan-2-one	78-95-5	FALSE	FALSE	100	2	3	Yes	2008	TOX21_p53_BLA_p3_ch1
DTXSID0021597	Heptanal	111-71-7	FALSE	TRUE	3200	3	5	No	511	NHEERL_MED_hDIO3_dn
DTXSID0021626	4-Isopropylbenzyl alcohol	536-60-7	FALSE	FALSE	1020	3	4	Yes	21	ATG_RXRb_TRANS_up
DTXSID0021626	4-Isopropylbenzyl alcohol	536-60-7	FALSE	FALSE	1020	3	4	Yes	21	TOX21_ERa_BLA_Agonist_ch2
DTXSID0021628	Methyl glyoxal	78-98-8	FALSE	FALSE	1165	3	4	Yes	1792	ATG_DR4_LXR_CIS_up
DTXSID0021672	Trichloroacetonitrile	545-06-2	FALSE	FALSE	250	2	3	Yes	948	TOX21_PPARg_BLA_Agonist_ch2
DTXSID0021751	2,2,2-Trifluoroethanol	75-89-8	FALSE	FALSE	153	2	3	Yes	2142	TOX21_p53_BLA_p2_ratio
DTXSID0021759	2-Methyl-1-propanol	78-83-1	FALSE	TRUE	2460	3	5	No	735	NA
DTXSID0021830	3-Aminoacetophenone	99-03-6	FALSE	FALSE	1870	3	4	Yes	846	NA
DTXSID0021832	N,N,4-Trimethylaniline	99-97-8	FALSE	FALSE	1650	3	4	Yes	93	TOX21_AhR_LUC_Agonist
DTXSID0021834	4-Nitrophenol	100-02-7	FALSE	FALSE	170	2	3	Yes	3	TOX21_MMP_rhodamine
DTXSID0021834	4-Nitrophenol	100-02-7	FALSE	FALSE	170	2	3	Yes	3	LTEA_HepaRG_GADD45B_up
DTXSID0021886	tert-Octylamine	107-45-9	FALSE	FALSE	218	2	3	Yes	424	ATG_HIF1a_CIS_up
DTXSID0021888	2-Pentanone	107-87-9	FALSE	FALSE	1600	3	4	Yes	362	OT_ER_ERbERb_1440
DTXSID0021915	Diethyl decanedioate	110-40-7	FALSE	TRUE	14470	4	5	No	63	NA
DTXSID0021917	n-Hexane	110-54-3	FALSE	TRUE	25000	4	5	No	531	NVS_ENZ_hPTEN
DTXSID0021961	Benzophenone	119-61-9	FALSE	FALSE	1900	3	4	Yes	648	Tanguay_ZF_120hpf_ActivityScore
DTXSID0021963	4-(Diethylamino)benzaldehyde	120-21-8	FALSE	TRUE	6400	4	5	No	762	NA
DTXSID0021965	1,2,4-Trichlorobenzene	120-82-1	FALSE	FALSE	756	3	4	Yes	680	LTEA_HepaRG_NQO1_dn
DTXSID0021965	1,2,4-Trichlorobenzene	120-82-1	FALSE	FALSE	756	3	4	Yes	680	LTEA_HepaRG_IL6R_dn
DTXSID0021965	1,2,4-Trichlorobenzene	120-82-1	FALSE	FALSE	756	3	4	Yes	680	ATG_E_Box_CIS_up
DTXSID0021969	4-Hydroxy-3-methoxybenzaldehyde	121-33-5	FALSE	FALSE	1790.5	3	4	Yes	788	ACEA_AR_agonist_80hr
DTXSID0021969	4-Hydroxy-3-methoxybenzaldehyde	121-33-5	FALSE	FALSE	1790.5	3	4	Yes	788	ATG_FoxA2_CIS_up
DTXSID0022012	3-Methoxyphenol	150-19-6	FALSE	FALSE	597	3	4	Yes	466	NCCT_TPO_AUR_dn
DTXSID0022012	3-Methoxyphenol	150-19-6	FALSE	FALSE	597	3	4	Yes	466	LTEA_HepaRG_PTEN_dn
DTXSID0022014	Hydroquinone dimethyl ether	150-78-7	FALSE	TRUE	3600	3	5	No	1109	NA
DTXSID0022016	1,4-Diazabicyclo[2.2.2]octane	280-57-9	FALSE	FALSE	1700	3	4	Yes	370	TOX21_H2AX_HTRF_CHO_Agonist_ch2
DTXSID0022018	Disulfoton	298-04-4	TRUE	FALSE	1.9	1	1	Yes	952	ATG_ERa_TRANS_up
DTXSID0022062	3-Methyl-2-butanone	563-80-4	FALSE	FALSE	148	2	3	Yes	457	NA
DTXSID0022068	2-Hexanone	591-78-6	FALSE	TRUE	2590	3	5	No	362	OT_ER_ERbERb_1440
DTXSID0022193	Benzyl methacrylate	2495-37-6	FALSE	TRUE	3980	3	5	No	1660	NA
DTXSID0022220	2,3,4,5-Tetrachlorophenol	4901-51-3	FALSE	FALSE	140	2	3	Yes	960	TOX21_MMP_ratio_down
DTXSID0022220	2,3,4,5-Tetrachlorophenol	4901-51-3	FALSE	FALSE	140	2	3	Yes	960	BSK_3C_HLADR_down
DTXSID0022301	Flucythrinate	70124-77-5	FALSE	FALSE	67	2	3	Yes	1994	ATG_PBREM_CIS_up
DTXSID0022563	Albendazole	54965-21-8	FALSE	TRUE	2400	3	5	No	385	NA
DTXSID0022569	Alfacalcidol	41294-56-8	TRUE	FALSE	0.34	1	1	Yes	1798	TOX21_VDR_BLA_agonist_ch2
DTXSID0022640	Aztreonam	78110-38-0	FALSE	TRUE	NA	4	5	No	2151	NA
DTXSID0022690	Bromperidol	10457-90-6	FALSE	FALSE	359	2	4	Yes	292	NVS_GPCR_rAdra2_NonSelective
DTXSID0022690	Bromperidol	10457-90-6	FALSE	FALSE	359	2	4	Yes	292	TOX21_TRHR_HEK293_Agonist
DTXSID0022725	Candesartan	139481-59-7	FALSE	TRUE	NA	3	5	No	1082	NA
DTXSID0022800	Chlorothiazide	58-94-6	FALSE	TRUE	10000	4	5	No	1427	NA
DTXSID0022808	Chlorpromazine	50-53-3	FALSE	FALSE	142	2	3	Yes	252	TOX21_AP1_BLA_Agonist_ch2
DTXSID0022854	Cloxazolam	24166-13-0	FALSE	FALSE	1780	3	4	Yes	1634	TOX21_CAR_Agonist
DTXSID0022933	Digitoxin	71-63-6	TRUE	FALSE	23.75	1	2	Yes	168	TOX21_PPARd_BLA_agonist_ch2
DTXSID0022981	Emorfazone	38957-41-4	FALSE	FALSE	1900	3	4	Yes	743	NA
DTXSID0023030	Etizolam	40054-69-1	FALSE	TRUE	3509	3	5	No	1732	TOX21_PPARg_BLA_Agonist_ch2
DTXSID0023032	Etofylline clofibrate	54504-70-0	FALSE	TRUE	17000	4	5	No	77	NA
DTXSID0023036	Etretinate	54350-48-0	FALSE	TRUE	NA	3	5	No	2018	NA
DTXSID0023084	Fursultiamine	804-30-8	FALSE	TRUE	2200	3	5	No	1812	NA
DTXSID0023113	2-Methoxyphenol	90-05-1	FALSE	FALSE	520	3	4	Yes	466	NCCT_TPO_AUR_dn
DTXSID0023113	2-Methoxyphenol	90-05-1	FALSE	FALSE	520	3	4	Yes	466	LTEA_HepaRG_PTEN_dn
DTXSID0023244	(2R,3R,4R,5S)-6-(Methylamino)hexane-1,2,3,4,5-pentol	6284-40-8	FALSE	TRUE	5001	4	5	No	2030	NA
DTXSID0023294	Methyldigoxin	30685-43-9	TRUE	FALSE	8.3	1	2	Yes	168	TOX21_PPARd_BLA_agonist_ch2
DTXSID0023296	Methylene blue	61-73-4	FALSE	FALSE	1180	3	4	Yes	792	TOX21_ERa_LUC_VM7_Agonist
DTXSID0023296	Methylene blue	61-73-4	FALSE	FALSE	1180	3	4	Yes	792	TOX21_PGC_ERR_Agonist
DTXSID0023371	Nisoldipine	63675-72-9	FALSE	FALSE	1257	3	4	Yes	345	ATG_VDR_TRANS_up
DTXSID0023373	Nitrendipine	39562-70-4	FALSE	TRUE	15370	4	5	No	345	ATG_VDR_TRANS_up
DTXSID0023377	Nomifensine	24526-64-5	FALSE	FALSE	267	2	3	Yes	1646	NA
DTXSID0023458	Phenoxybenzamine	59-96-1	FALSE	TRUE	2500	3	5	No	225	NA
DTXSID0023533	Protirelin	24305-27-9	FALSE	TRUE	NA	4	5	No	804	NA
DTXSID0023581	Simvastatin	79902-63-9	FALSE	TRUE	4438	3	5	No	2145	NA
DTXSID0023618	Sulfinpyrazone	57-96-5	FALSE	FALSE	358	2	4	Yes	1689	TOX21_PPARg_BLA_Antagonist_ch2
DTXSID0023618	Sulfinpyrazone	57-96-5	FALSE	FALSE	358	2	4	Yes	1689	BSK_3C_TissueFactor_up
DTXSID0023743	Xanthinol niacinate	437-74-1	FALSE	TRUE	14130	4	5	No	1940	NA
DTXSID0023826	Isophorone diisocyanate	4098-71-9	FALSE	FALSE	1000	3	4	Yes	248	BSK_CASM3C_LDLR_up
DTXSID0023870	4-Aminopyridine	504-24-5	TRUE	FALSE	14	1	2	Yes	59	NA
DTXSID0023901	Bentazone	25057-89-0	FALSE	FALSE	1100	3	4	Yes	1662	NVS_TR_hNET
DTXSID0023951	Carboxin	5234-68-4	FALSE	FALSE	430	2	4	Yes	1653	TOX21_ARE_BLA_Agonist_ch2
DTXSID0023955	Chlorimuron-ethyl	90982-32-4	FALSE	TRUE	4102	3	5	No	1139	NA
DTXSID0024000	Chlorthal-dimethyl	1861-32-1	FALSE	TRUE	3000	3	5	No	1136	TOX21_PPARg_BLA_Agonist_ratio
DTXSID0024002	Fenpropathrin	39515-41-8	TRUE	FALSE	18	1	2	Yes	1680	TOX21_CAR_Agonist
DTXSID0024002	Fenpropathrin	39515-41-8	TRUE	FALSE	18	1	2	Yes	1680	NVS_GPCR_hNK2
DTXSID0024052	Dimethipin	55290-64-7	FALSE	FALSE	500	2	4	Yes	2027	LTEA_HepaRG_ADK_dn
DTXSID0024183	Methyl acrylate	96-33-3	FALSE	FALSE	277	2	3	Yes	1089	NA
DTXSID0024185	Methyl chlorocarbonate	79-22-1	FALSE	FALSE	60	2	3	Yes	460	NA
DTXSID0024216	Nitrapyrin	1929-82-4	FALSE	FALSE	940	3	4	Yes	1286	LTEA_HepaRG_CYP7A1_dn
DTXSID0024266	Pirimiphos-methyl	29232-93-7	FALSE	FALSE	1250	3	4	Yes	1260	LTEA_HepaRG_CYP3A7_up
DTXSID0024266	Pirimiphos-methyl	29232-93-7	FALSE	FALSE	1250	3	4	Yes	1260	TOX21_TSHR_Antagonist_ratio
DTXSID0024345	Triasulfuron	82097-50-5	FALSE	TRUE	NA	4	5	No	1952	NA
DTXSID0024395	Acetic anhydride	108-24-7	FALSE	FALSE	1780	3	4	Yes	461	TOX21_p53_BLA_p2_ratio
DTXSID0024397	Acetoacetanilide	102-01-2	FALSE	TRUE	2450	3	5	No	176	TOX21_AhR_LUC_Agonist
DTXSID0024397	Acetoacetanilide	102-01-2	FALSE	TRUE	2450	3	5	No	176	NVS_ENZ_oCOX1
DTXSID0024399	Acetoin	513-86-0	FALSE	TRUE	NA	4	5	No	679	NA
DTXSID0024501	2-(4-Aminophenyl)-6-methylbenzothiazole sulfonic acid	130-17-6	FALSE	TRUE	NA	4	5	No	935	TOX21_ARE_BLA_Agonist_ch1
DTXSID0024505	2-Aminopyridine	504-29-0	FALSE	FALSE	200	2	3	Yes	59	NA
DTXSID0024553	Azodicarbonamide	123-77-3	FALSE	TRUE	NA	4	5	No	838	NA
DTXSID0024555	Azoxybenzene	495-48-7	FALSE	FALSE	620	3	4	Yes	221	LTEA_HepaRG_MMP3_dn
DTXSID0024555	Azoxybenzene	495-48-7	FALSE	FALSE	620	3	4	Yes	221	TOX21_RAR_LUC_Agonist
DTXSID0024559	C.I. Basic Orange 2	532-82-1	FALSE	TRUE	6670	4	5	No	1041	TOX21_RAR_LUC_Agonist
DTXSID0024761	3-Chloroaniline	108-42-9	FALSE	FALSE	256	2	3	Yes	363	ATG_FoxA2_CIS_up
DTXSID0024896	2,4-D dimethylamine salt	2008-39-1	FALSE	FALSE	625	3	4	Yes	284	ATG_PPARg_TRANS_up
DTXSID0024896	2,4-D dimethylamine salt	2008-39-1	FALSE	FALSE	625	3	4	Yes	284	TOX21_PPARg_BLA_Agonist_ch2
DTXSID0024921	4,4'-Diaminodicyclohexylmethane	1761-71-3	FALSE	FALSE	350	2	4	Yes	478	NVS_ENZ_rabI2C
DTXSID0025070	1,2-Dihydro-2,2,4-trimethylquinoline	147-47-7	FALSE	TRUE	2001	3	5	No	1167	NVS_ADME_hCYP2D6
DTXSID0025072	Dihydroxyacetone	96-26-4	FALSE	TRUE	NA	4	5	No	242	TOX21_AR_LUC_MDAKB2_Antagonist_10nM_R1881
DTXSID0025286	Ethylene glycol dimethyl ether	110-71-4	FALSE	TRUE	5370	4	5	No	156	NA
DTXSID0025361	Glycidyl methacrylate	106-91-2	FALSE	FALSE	290	2	3	Yes	377	TOX21_HSE_BLA_agonist_ch2
DTXSID0025363	Glycolic acid	79-14-1	FALSE	FALSE	1938	3	4	Yes	1720	NA
DTXSID0025440	Norspermidine	56-18-8	FALSE	FALSE	738	3	4	Yes	349	NA
DTXSID0025523	Maltol	118-71-8	FALSE	FALSE	1410	3	4	Yes	726	NCCT_TPO_AUR_dn
DTXSID0025527	Medroxyprogesterone acetate	71-58-9	FALSE	TRUE	NA	4	5	No	1234	TOX21_AR_LUC_MDAKB2_Antagonist_10nM_R1881
DTXSID0025571	2-Methyl-1,3-benzenediol	608-25-3	FALSE	FALSE	200	2	3	Yes	217	BSK_LPS_PGE2_down
DTXSID0025571	2-Methyl-1,3-benzenediol	608-25-3	FALSE	FALSE	200	2	3	Yes	217	BSK_SAg_Eselectin_up
DTXSID0025571	2-Methyl-1,3-benzenediol	608-25-3	FALSE	FALSE	200	2	3	Yes	217	ATG_ERa_TRANS_up
DTXSID0025604	Ethyl T-butyl ether	637-92-3	FALSE	TRUE	NA	3	5	No	1314	NA
DTXSID0025816	Oxalic acid	144-62-7	FALSE	TRUE	7500	4	5	No	1135	NA
DTXSID0025818	Oxethazaine	126-27-2	FALSE	FALSE	1000	3	4	Yes	828	TOX21_p53_BLA_p5_ch1
DTXSID0025864	4-Ethoxyaniline	156-43-4	FALSE	FALSE	540	3	4	Yes	274	NVS_ENZ_hPTPRC
DTXSID0025866	Pheniramine maleate	132-20-7	FALSE	FALSE	520	3	4	Yes	622	NVS_TR_rSERT
DTXSID0026098	2,3,5,6-Tetrachloronitrobenzene	117-18-0	FALSE	FALSE	250	2	3	Yes	697	ATG_DR4_LXR_CIS_up
DTXSID0026098	2,3,5,6-Tetrachloronitrobenzene	117-18-0	FALSE	FALSE	250	2	3	Yes	697	ATG_ISRE_CIS_up
DTXSID0026098	2,3,5,6-Tetrachloronitrobenzene	117-18-0	FALSE	FALSE	250	2	3	Yes	697	LTEA_HepaRG_ADK_up
DTXSID0026098	2,3,5,6-Tetrachloronitrobenzene	117-18-0	FALSE	FALSE	250	2	3	Yes	697	LTEA_HepaRG_GCLC_up
DTXSID0026125	Tetramethylsuccinonitrile	3333-52-6	TRUE	FALSE	27	1	2	Yes	1822	TOX21_CAR_Antagonist
DTXSID0026175	Triallyl isocyanurate	1025-15-6	FALSE	FALSE	707	3	4	Yes	206	LTEA_HepaRG_ADK_up
DTXSID0026252	Triphenyl phosphite	101-02-0	FALSE	FALSE	444	2	4	Yes	100	LTEA_HepaRG_CYP2C9_dn
DTXSID0026252	Triphenyl phosphite	101-02-0	FALSE	FALSE	444	2	4	Yes	100	BSK_LPS_IL8_up
DTXSID0026258	Tris(2-chloroethyl) phosphite	140-08-9	FALSE	FALSE	100	2	3	Yes	162	NA
DTXSID0026339	alpha-Vitamin E	59-02-9	FALSE	TRUE	NA	4	5	No	173	NA
DTXSID0026418	t-Butyl mercaptan	75-66-1	FALSE	TRUE	4729	3	5	No	1824	NA
DTXSID0026701	4-Methylbenzenesulfonic acid	104-15-4	FALSE	FALSE	400	2	4	Yes	38	TOX21_ERa_BLA_Agonist_ch2
DTXSID0026830	2,5-Dimethylhexane-2,5-diol	110-03-2	FALSE	TRUE	NA	3	5	No	520	NA
DTXSID0026838	Isopropyl tetradecanoate	110-27-0	FALSE	TRUE	NA	3	5	No	527	NA
DTXSID0026880	1,2-Ethanediol diacetate	111-55-7	FALSE	TRUE	6850	4	5	No	210	NA
DTXSID0026913	Dodecane	112-40-3	FALSE	TRUE	NA	4	5	No	324	NVS_NR_mERa
DTXSID0026915	1-Undecanol	112-42-5	FALSE	TRUE	3000	3	5	No	556	NVS_TR_hDAT
DTXSID0026961	4-Methyl-2-nitrophenol	119-33-5	FALSE	TRUE	3360	3	5	No	740	LTEA_HepaRG_NQO1_dn
DTXSID0026967	Diethylene glycol dibenzoate	120-55-8	FALSE	TRUE	2830	3	5	No	704	NA
DTXSID0027014	2-Octanol	123-96-6	FALSE	TRUE	NA	3	5	No	317	NVS_ENZ_hPTEN
DTXSID0027066	Sodium [dodecanoyl(methyl)amino]acetate	137-16-6	FALSE	TRUE	NA	4	5	No	1051	NA
DTXSID0027143	3-(Trifluoromethyl)phenyl isocyanate	329-01-1	FALSE	FALSE	975	3	4	Yes	1594	TOX21_PR_BLA_Agonist_ch1
DTXSID0027149	Cyanoacetic acid	372-09-8	FALSE	FALSE	1010	3	4	Yes	538	NA
DTXSID0027191	1,3-Cyclopentadiene	542-92-7	FALSE	FALSE	113	2	3	Yes	1780	LTEA_HepaRG_CYP1A2_dn
DTXSID0027195	Hexadecane	544-76-3	FALSE	TRUE	NA	4	5	No	315	NA
DTXSID0027197	Methyl 2-hydroxypropanoate	547-64-8	FALSE	TRUE	NA	3	5	No	1716	NA
DTXSID0027222	Terpinolene	586-62-9	FALSE	TRUE	4390	3	5	No	16	NVS_OR_gSIGMA_NonSelective
DTXSID0027301	1,2-Cyclohexanediamine	694-83-7	FALSE	FALSE	1170	3	4	Yes	478	NVS_ENZ_rabI2C
DTXSID0027309	Ethyl 3-ethoxypropionate	763-69-9	FALSE	TRUE	5001	4	5	No	1100	NA
DTXSID0027432	3-Dimethylaminopropionitrile	1738-25-6	FALSE	TRUE	2600	3	5	No	1161	NA
DTXSID0027436	Phenylphosphinic acid	1779-48-2	FALSE	FALSE	1345	3	4	Yes	1243	NA
DTXSID0027438	Dibutyl phosphite	1809-19-4	FALSE	TRUE	3200	3	5	No	1210	NA
DTXSID0027482	Trimethoxysilane	2487-90-3	FALSE	TRUE	9330	4	5	No	1658	NA
DTXSID0027486	Dimethyl chlorothiophosphate	2524-03-0	FALSE	FALSE	540	3	4	Yes	998	NA
DTXSID0027565	Methylsilanetriyl triacetate	4253-34-3	FALSE	FALSE	1550	3	4	Yes	307	TOX21_ERa_BLA_Antagonist_ratio
DTXSID0027565	Methylsilanetriyl triacetate	4253-34-3	FALSE	FALSE	1550	3	4	Yes	307	BSK_4H_VEGFRII_down
DTXSID0027640	Malic acid	6915-15-7	FALSE	TRUE	3200	3	5	No	242	TOX21_AR_LUC_MDAKB2_Antagonist_10nM_R1881
DTXSID0027721	4-(2-Phenylpropan-2-yl)-N-[4-(2-phenylpropan-2-yl)phenyl]aniline	10081-67-1	FALSE	TRUE	NA	3	5	No	89	NA
DTXSID0027773	Trimethylolpropane triacrylate	15625-89-5	FALSE	TRUE	5190	4	5	No	1277	NA
DTXSID0027802	Propylene glycol dibenzoate	19224-26-1	FALSE	TRUE	2661	3	5	No	768	TOX21_p53_BLA_p5_ch1
DTXSID0027933	Diisooctyl phthalate	27554-26-3	FALSE	TRUE	22000	4	5	No	NA	NA
DTXSID0028038	3-Iodo-2-propynyl-N-butylcarbamate	55406-53-6	FALSE	FALSE	1100	3	4	Yes	1241	NVS_GPCR_bAdoR_NonSelective
DTXSID0029214	Methylionone	1335-46-2	FALSE	TRUE	NA	NA	5	No	NA	NA
DTXSID0029264	C.I. Fluorescent brightening agent 28	4404-43-7	FALSE	TRUE	12080	4	5	No	820	NA
DTXSID0029559	Diazolidinyl urea	78491-02-8	FALSE	TRUE	2600	3	5	No	1666	NA
DTXSID0029761	Sodium dichloro-s-triazinetrione dihydrate	51580-86-0	FALSE	FALSE	1671	3	4	Yes	1584	Tanguay_ZF_120hpf_TR_up
DTXSID0032029	Scopolamine hydrobromide	114-49-8	FALSE	FALSE	1270	3	4	Yes	640	NA
DTXSID0032314	4,4-Dimethyl oxazolidine	51200-87-4	FALSE	FALSE	950	3	4	Yes	1627	NA
DTXSID0032316	4-Chloro-3,5-dimethylphenol	88-04-0	FALSE	TRUE	3830	3	5	No	764	ATG_ERE_CIS_up
DTXSID0032493	Triadimenol	55219-65-3	FALSE	FALSE	689	3	4	Yes	446	NVS_ADME_hCYP3A4
DTXSID0032497	Triclopyr	55335-06-3	FALSE	FALSE	630	3	4	Yes	1218	LTEA_HepaRG_CYP1A1_up
DTXSID0032520	Azoxystrobin	131860-33-8	FALSE	TRUE	NA	4	5	No	710	NA
DTXSID0032572	Prallethrin	23031-36-9	FALSE	FALSE	460	2	4	Yes	787	CLD_CYP2B6_6hr
DTXSID0032578	Thiodicarb	59669-26-0	FALSE	FALSE	66	2	3	Yes	2064	NVS_ENZ_rAChE
DTXSID0032601	Cyproconazole	94361-06-5	FALSE	FALSE	350	2	4	Yes	1415	LTEA_HepaRG_CYP3A7_up
DTXSID0032605	(+-)-Diclofop-methyl	51338-27-3	FALSE	FALSE	481	2	4	Yes	1357	NVS_ADME_rCYP2D2
DTXSID0032651	Thidiazuron	51707-55-2	FALSE	TRUE	5350	4	5	No	83	NA
DTXSID0032655	Triticonazole	131983-72-7	FALSE	TRUE	NA	3	5	No	973	NVS_ADME_hCYP2B6
DTXSID0032869	1-Nitro-2,4-difluorobenzene	446-35-5	FALSE	FALSE	200	2	3	Yes	1	NVS_ENZ_hPDE10
DTXSID0032869	1-Nitro-2,4-difluorobenzene	446-35-5	FALSE	FALSE	200	2	3	Yes	1	ATG_Myc_CIS_up
DTXSID0033382	Daunomycin hydrochloride	23541-50-6	FALSE	FALSE	290	2	3	Yes	1519	TOX21_p53_BLA_p1_ch1
DTXSID0033673	Methyl thioglycolate	2365-48-2	FALSE	FALSE	84	2	3	Yes	842	TOX21_AutoFluor_HEK293_Cell_blue
DTXSID0033754	N-Isopropylacrylamide	2210-25-5	FALSE	FALSE	375	2	4	Yes	526	LTEA_HepaRG_CYP2C9_dn
DTXSID0033960	Rifabutin	72559-06-9	FALSE	TRUE	NA	4	5	No	1001	LTEA_HepaRG_CYP1A2_dn
DTXSID0034223	Tebufenpyrad	119168-77-3	FALSE	FALSE	595	3	4	Yes	750	NVS_TR_hDAT
DTXSID0034229	gamma-Nonanolactone	104-61-0	FALSE	TRUE	6600	4	5	No	260	NA
DTXSID0034300	Acetamiprid	135410-20-7	FALSE	FALSE	146	2	3	Yes	24	LTEA_HepaRG_CYP1A1_up
DTXSID0034518	Desmedipham	13684-56-5	FALSE	TRUE	9600	4	5	No	812	NVS_NR_mERa
DTXSID0034776	Tolclofos-methyl	57018-04-9	FALSE	TRUE	5001	4	5	No	218	TOX21_AR_LUC_MDAKB2_Antagonist_0.5nM_R1881
DTXSID0034803	Penoxsulam	219714-96-2	FALSE	TRUE	NA	4	5	No	1149	NA
DTXSID0034851	Dichlorprop-P	15165-67-0	FALSE	FALSE	567	3	4	Yes	284	ATG_PPARg_TRANS_up
DTXSID0034851	Dichlorprop-P	15165-67-0	FALSE	FALSE	567	3	4	Yes	284	TOX21_PPARg_BLA_Agonist_ch2
DTXSID0034855	Fluazifop-P-butyl	79241-46-6	FALSE	TRUE	2712	3	5	No	2121	CEETOX_H295R_OHPROG_noMTC_up
DTXSID0034857	Quizalofop-P-ethyl	100646-51-3	FALSE	FALSE	1182	3	4	Yes	81	LTEA_HepaRG_TIMP1_dn
DTXSID0034930	Fosthiazate	98886-44-3	FALSE	FALSE	57	2	3	Yes	333	LTEA_HepaRG_BCL2L11_dn
DTXSID0034936	Sulfometuron-methyl	74222-97-2	FALSE	TRUE	NA	4	5	No	1139	NA
DTXSID0037231	Flurbiprofen	5104-49-4	FALSE	FALSE	117	2	3	Yes	1969	TOX21_HDAC_Inhibition
DTXSID0037237	Glybenclamide	10238-21-8	FALSE	TRUE	NA	4	5	No	202	NA
DTXSID0037493	Atraton	1610-17-9	FALSE	FALSE	1465	3	4	Yes	1304	BSK_LPS_TNFa_down
DTXSID0037493	Atraton	1610-17-9	FALSE	FALSE	1465	3	4	Yes	1304	TOX21_PPARd_BLA_Antagonist_ch1
DTXSID0037522	Dialifor	10311-84-9	TRUE	FALSE	5	1	2	Yes	236	NVS_NR_hER
DTXSID0037570	Methabenzthiazuron	18691-97-9	FALSE	TRUE	NA	3	5	No	1447	NA
DTXSID0037576	Monolinuron	1746-81-2	FALSE	FALSE	1800	3	4	Yes	105	TOX21_HDAC_Inhibition
DTXSID0037576	Monolinuron	1746-81-2	FALSE	FALSE	1800	3	4	Yes	105	LTEA_HepaRG_NFE2L2_up
DTXSID0038700	2-Methoxy-4-nitroaniline	97-52-9	FALSE	FALSE	997	3	4	Yes	2	TOX21_ARE_BLA_Agonist_ch1
DTXSID0038700	2-Methoxy-4-nitroaniline	97-52-9	FALSE	FALSE	997	3	4	Yes	2	LTEA_HepaRG_GADD45B_up
DTXSID0038831	2-Methoxyethyl cyanoacetate	10258-54-5	FALSE	TRUE	4300	3	5	No	210	NA
DTXSID0038839	2-Amino-5-nitrobenzonitrile	17420-30-3	FALSE	TRUE	3884	3	5	No	1372	NA
DTXSID0039223	Aldicarb	116-06-3	TRUE	FALSE	0.5	1	1	Yes	678	NVS_ENZ_rAChE
DTXSID0039229	Acrylic acid	79-10-7	FALSE	FALSE	113.25	2	3	Yes	2014	NA
DTXSID0040410	Sodium alginate	9005-38-3	FALSE	TRUE	NA	4	5	No	NA	NA
DTXSID0040620	Sapropterin dihydrochloride	69056-38-8	FALSE	FALSE	1000	3	4	Yes	1015	NA
DTXSID0040622	Thiamine hydrochloride	67-03-8	FALSE	TRUE	3710	3	5	No	1713	LTEA_HepaRG_FOXO1_dn
DTXSID0040672	Fenbendazole	43210-67-9	FALSE	TRUE	NA	4	5	No	385	NA
DTXSID0040674	Fluocinolone acetonide	67-73-2	FALSE	TRUE	NA	3	5	No	1223	ATG_RARa_TRANS_up
DTXSID0040674	Fluocinolone acetonide	67-73-2	FALSE	TRUE	NA	3	5	No	1223	TOX21_PR_BLA_Agonist_ch1
DTXSID0040674	Fluocinolone acetonide	67-73-2	FALSE	TRUE	NA	3	5	No	1223	TOX21_AR_LUC_MDAKB2_Agonist_3uM_Nilutamide
DTXSID0040678	Idebenone	58186-27-9	FALSE	TRUE	10000	4	5	No	611	NA
DTXSID0040701	Triethyl citrate	77-93-0	FALSE	TRUE	5900	4	5	No	1471	NA
DTXSID0040703	4-tert-Butylbenzoic acid	98-73-7	FALSE	FALSE	473	2	4	Yes	1114	ATG_RXRb_TRANS_up
DTXSID0041224	1,2,6-Hexanetriol	106-69-4	FALSE	TRUE	15500	4	5	No	230	NA
DTXSID0041270	3,5,5-Trimethylhexyl acetate	58430-94-7	FALSE	TRUE	4250	3	5	No	309	NA
DTXSID0041274	1-Phenyl-1H-pyrrole-2,5-dione	941-69-5	FALSE	FALSE	128	2	3	Yes	918	TOX21_TSHR_Agonist_ratio
DTXSID0041357	Ethyl (2E,4Z)-deca-2,4-dienoate	3025-30-7	FALSE	TRUE	NA	4	5	No	325	NA
DTXSID0041436	2-Methyl-2-butanol	75-85-4	FALSE	FALSE	1000	3	4	Yes	520	NA
DTXSID0041484	(3Z)-3-Hexenyl acetate	3681-71-8	FALSE	TRUE	NA	NA	5	No	1323	NA
DTXSID0041692	Dimethyl acetylsuccinate	10420-33-4	FALSE	TRUE	NA	3	5	No	281	NA
DTXSID0041698	Butoxycarboxim	34681-23-7	FALSE	FALSE	458	2	4	Yes	1321	OT_AR_ARELUC_AG_1440
DTXSID0041721	C.I. Acid Yellow 3 disodium salt	8004-92-0	FALSE	TRUE	2001	3	5	No	NA	NA
DTXSID0041850	Dicapthon	2463-84-5	FALSE	FALSE	284	2	3	Yes	1650	TOX21_AR_LUC_MDAKB2_Antagonist_0.5nM_R1881
DTXSID0041852	Dichloralurea	116-52-9	FALSE	TRUE	6400	4	5	No	681	TOX21_RXR_BLA_Agonist_ratio
DTXSID0041981	Fluoroacetic acid	144-49-0	TRUE	FALSE	4.68	1	1	Yes	1134	TOX21_p53_BLA_p5_ratio
DTXSID0041983	Fluoroglycofen-ethyl	77501-90-7	FALSE	FALSE	1480	3	4	Yes	495	TOX21_PPARg_BLA_antagonist_ratio
DTXSID0041983	Fluoroglycofen-ethyl	77501-90-7	FALSE	FALSE	1480	3	4	Yes	495	ATG_PPARg_TRANS_up
DTXSID0041987	Flurochloridone	61213-25-0	FALSE	TRUE	3650	3	5	No	1908	NA
DTXSID0042034	2,2,4,6,6-Pentamethylheptane	13475-82-6	FALSE	TRUE	NA	4	5	No	1024	NA
DTXSID0042080	Isoxathion	18854-01-8	FALSE	FALSE	112	2	3	Yes	1450	TOX21_PPARg_BLA_Agonist_ch2
DTXSID0042084	Karbutilate	4849-32-5	FALSE	TRUE	3000	3	5	No	641	NVS_ENZ_rAChE
DTXSID0042086	Laurocapram	59227-89-3	FALSE	TRUE	NA	4	5	No	493	NA
DTXSID0042117	Mecarbam	2595-54-2	TRUE	FALSE	31	1	2	Yes	1670	TOX21_CAR_Agonist
DTXSID0042167	Monopotassium phthalate	877-24-7	FALSE	TRUE	NA	3	5	No	11	LTEA_HepaRG_FAS_dn
DTXSID0042242	2-Ethylaniline	578-54-1	FALSE	FALSE	1260	3	4	Yes	1647	ATG_Ahr_CIS_up
DTXSID0042242	2-Ethylaniline	578-54-1	FALSE	FALSE	1260	3	4	Yes	1647	LTEA_HepaRG_ACLY_dn
DTXSID0042244	Osalmid	526-18-1	FALSE	TRUE	6702	4	5	No	124	ATG_Sox_CIS_up
DTXSID0042325	4-Propylanisole	104-45-0	FALSE	TRUE	4400	3	5	No	17	NA
DTXSID0042329	3-(Trichlorosilyl)propanenitrile	1071-22-3	FALSE	TRUE	2001	3	5	No	439	NA
DTXSID0042583	N-{[(2S)-1-Ethylpyrrolidin-2-yl]methyl}-2-methoxy-5-sulfamoylbenzamide	23672-07-3	FALSE	TRUE	2600	3	5	No	288	NA
DTXSID0042612	Nemonapride	75272-39-8	FALSE	FALSE	NA	2	4	Yes	2011	NA
DTXSID0044107	Ibufenac	1553-60-2	FALSE	TRUE	2300	3	5	No	1268	BSK_LPS_PGE2_down
DTXSID0044236	Triethylene glycol bis(3-tert-butyl-4-hydroxy-5-methylphenyl)propionate	36443-68-2	FALSE	TRUE	NA	4	5	No	447	NA
DTXSID0044361	Hexanedihydrazide	1071-93-8	FALSE	TRUE	NA	3	5	No	441	NA
DTXSID0044367	Tetradonium bromide	1119-97-7	FALSE	TRUE	3900	3	5	No	426	TOX21_SSH_3T3_GLI3_Antagonist
DTXSID0044369	N,N-dimethylpyridin-4-amine	1122-58-3	FALSE	FALSE	250	2	3	Yes	602	NA
DTXSID0044440	2,6-Di(butan-2-yl)phenol	5510-99-6	FALSE	FALSE	NA	NA	NA	Yes	674	ATG_RXRb_TRANS_up
DTXSID0044440	2,6-Di(butan-2-yl)phenol	5510-99-6	FALSE	FALSE	NA	NA	NA	Yes	674	LTEA_HepaRG_BID_up
DTXSID0044448	4-Pentenoic acid	591-80-0	FALSE	FALSE	470	2	4	Yes	2055	NA
DTXSID0044494	2-Phenylethyl phenylacetate	102-20-5	FALSE	TRUE	15000	4	5	No	112	NA
DTXSID0044527	Ethane-1,2-diyl bis(sulfanylacetate)	123-81-9	FALSE	FALSE	330	2	4	Yes	842	TOX21_AutoFluor_HEK293_Cell_blue
DTXSID0044604	1,4-Bis[(ethenyloxy)methyl]cyclohexane	17351-75-6	FALSE	TRUE	NA	4	5	No	416	NA
DTXSID0044606	3,3'-(4-Methylbenzene-1,3-diyl)bis(1,1-dimethylurea)	17526-94-2	FALSE	TRUE	NA	3	5	No	1386	NA
DTXSID0044654	Labetalol hydrochloride	32780-64-6	FALSE	TRUE	2114	3	5	No	1809	NA
DTXSID0044731	1H-Benzo[de]isoquinoline-1,3(2H)-dione	81-83-4	FALSE	TRUE	NA	4	5	No	1202	NA
DTXSID0044781	2,3,4,5-Tetrachloro-6-(trichloromethyl)pyridine	1134-04-9	FALSE	FALSE	1840	3	4	Yes	629	TOX21_PPARg_BLA_Agonist_ch2
DTXSID0044785	3-(3-Methyl-5-oxo-4,5-dihydro-1H-pyrazol-1-yl)benzenesulfonic acid	119-17-5	FALSE	TRUE	NA	3	5	No	739	NA
DTXSID0044812	3-Methoxybutan-1-ol	2517-43-3	FALSE	TRUE	NA	3	5	No	91	NA
DTXSID0044818	2-Butyloctan-1-ol	3913-02-8	FALSE	TRUE	13000	4	5	No	266	NA
DTXSID0044860	6-Methylpyridin-2-amine	1824-81-3	FALSE	FALSE	100	2	3	Yes	59	NA
DTXSID0044949	(5-Ethyl-1,3-dioxan-5-yl)methanol	5187-23-5	FALSE	TRUE	NA	3	5	No	1147	NA
DTXSID0044993	4,4'-Propane-2,2-diyldicyclohexanol	80-04-6	FALSE	TRUE	NA	3	5	No	479	LTEA_HepaRG_CYP2E1_dn
DTXSID0044997	2,6-Di-tert-butyl-4-[(dimethylamino)methyl]phenol	88-27-7	FALSE	FALSE	365	2	4	Yes	757	ATG_HIF1a_CIS_up
DTXSID0045096	Benztropine methylsulfonate	132-17-2	FALSE	FALSE	940	3	4	Yes	508	NA
DTXSID0045171	Molsidomine	25717-80-0	FALSE	FALSE	1050	3	4	Yes	1305	NA
DTXSID0045173	Mitoxantrone dihydrochloride	70476-82-3	FALSE	FALSE	682	3	4	Yes	1745	TOX21_AR_LUC_MDAKB2_Antagonist_10nM_R1881
DTXSID0045204	Sanguinarine	2447-54-3	FALSE	FALSE	1660	3	4	Yes	1529	NA
DTXSID0045252	Demeclocycline hydrochloride	64-73-3	FALSE	TRUE	2372	3	5	No	356	NVS_GPCR_mCCKAPeripheral
DTXSID0045252	Demeclocycline hydrochloride	64-73-3	FALSE	TRUE	2372	3	5	No	356	TOX21_PPARd_BLA_agonist_ch2
DTXSID0045383	Bromopride	4093-35-0	FALSE	FALSE	545	3	4	Yes	1606	NA
DTXSID0045389	Felbinac	5728-52-9	FALSE	FALSE	164	2	3	Yes	226	TOX21_PPARg_BLA_Agonist_ch2
DTXSID0045410	Parbendazole	14255-87-9	TRUE	FALSE	NA	1	2	Yes	1119	NA
DTXSID0045412	Benserazide hydrochloride	14919-77-8	FALSE	TRUE	5300	4	5	No	1203	NA
DTXSID0045414	Alcuronium chloride	15180-03-7	TRUE	FALSE	27.6	1	2	Yes	1229	NA
DTXSID0045416	Trapidil	15421-84-8	FALSE	FALSE	235	2	3	Yes	1260	LTEA_HepaRG_CYP3A7_up
DTXSID0045416	Trapidil	15421-84-8	FALSE	FALSE	235	2	3	Yes	1260	TOX21_TSHR_Antagonist_ratio
DTXSID0045462	Isoxicam	34552-84-6	FALSE	TRUE	NA	4	5	No	1652	TOX21_MMP_fitc
DTXSID0045464	Halofantrine hydrochloride	36167-63-2	FALSE	TRUE	3400	3	5	No	1362	NA
DTXSID0045466	Bacampicillin hydrochloride	37661-08-8	FALSE	TRUE	10000	4	5	No	1687	TOX21_GR_BLA_Agonist_ch2
DTXSID0045468	Talampicillin hydrochloride	39878-70-1	FALSE	FALSE	NA	3	4	Yes	1687	TOX21_GR_BLA_Agonist_ch2
DTXSID0045543	Methylatropine nitrate	52-88-0	FALSE	FALSE	1902	3	4	Yes	1156	NA
DTXSID0045591	Gabexate mesilate	56974-61-9	FALSE	TRUE	6480	4	5	No	705	LTEA_HepaRG_APOA5_dn
DTXSID0045595	Moxalactam disodium	64953-12-4	FALSE	TRUE	NA	4	5	No	1679	NA
DTXSID0045597	Ketorolac tromethamine	74103-07-4	FALSE	FALSE	189	2	3	Yes	1682	TOX21_PPARg_BLA_Agonist_ch2
DTXSID0045624	Dropropizine	17692-31-8	FALSE	FALSE	750	3	4	Yes	1396	NVS_NR_mERa
DTXSID0045674	AF-DX 116	102394-31-0	FALSE	FALSE	1533	3	4	Yes	203	NA
DTXSID0045709	Rufloxacin hydrochloride	106017-08-7	FALSE	FALSE	501	3	4	Yes	98	TOX21_PR_BLA_Agonist_ratio
DTXSID0045830	Hetacillin potassium	5321-32-4	FALSE	TRUE	NA	4	5	No	623	TOX21_p53_BLA_p3_ch2
DTXSID0045832	Isosorbide 2,5-dinitrate	87-33-2	FALSE	FALSE	747	3	4	Yes	1299	NA
DTXSID0045836	Nitromide	121-81-3	FALSE	FALSE	1250	3	4	Yes	794	NA
DTXSID0045886	Bromhexine hydrochloride	611-75-6	FALSE	TRUE	6000	4	5	No	1446	NA
DTXSID0046066	Sodium 4-aminosalicylate	133-10-8	FALSE	TRUE	8000	4	5	No	729	NA
DTXSID0046147	Esaprazole	64204-55-3	FALSE	TRUE	3900	3	5	No	1684	NA
DTXSID0046195	Tritiozine	35619-65-9	FALSE	FALSE	670	3	4	Yes	222	NA
DTXSID0046199	Pidotimod	121808-62-6	FALSE	TRUE	NA	4	5	No	804	NA
DTXSID0046220	Benmoxin	7654-03-7	FALSE	FALSE	675	3	4	Yes	494	NVS_ENZ_hBACE
DTXSID0046228	Clorindione	1146-99-2	FALSE	FALSE	290	2	3	Yes	644	NA
DTXSID0046270	Butamirate citrate	18109-81-4	FALSE	TRUE	4164	3	5	No	957	NA
DTXSID0046276	Glysobuzole	3567-08-6	FALSE	FALSE	534	3	4	Yes	1204	TOX21_PPARg_BLA_antagonist_ratio
DTXSID0046309	Cilnidipine	132203-70-4	FALSE	TRUE	4412	3	5	No	251	TOX21_p53_BLA_p3_ch2
DTXSID0046357	Otilonium bromide	26095-59-0	FALSE	FALSE	NA	3	4	Yes	1189	TOX21_AP1_BLA_Agonist_ratio
DTXSID0046434	Lafutidine	118288-08-7	FALSE	FALSE	1248	3	4	Yes	732	TOX21_PR_BLA_Agonist_ch1
DTXSID0046438	Mupirocin	12650-69-0	FALSE	TRUE	5001	4	5	No	894	TOX21_TR_LUC_GH3_Antagonist
DTXSID0046488	Cerivastatin sodium	143201-11-0	FALSE	FALSE	416	2	4	Yes	1126	BSK_LPS_IL1a_down
DTXSID0046513	Squalane	111-01-3	FALSE	FALSE	NA	3	4	Yes	552	TOX21_p53_BLA_p3_ch2
DTXSID0046567	4-Tolyl acetate	140-39-6	FALSE	FALSE	1900	3	4	Yes	112	NA
DTXSID0046692	Grepafloxacin hydrochloride	161967-81-3	FALSE	TRUE	3029	3	5	No	98	TOX21_PR_BLA_Agonist_ratio
DTXSID0046694	Arbekacin sulfate	104931-87-5	FALSE	TRUE	NA	4	5	No	306	NA
DTXSID0046725	Anagrelide hydrochloride	58579-51-4	FALSE	FALSE	NA	3	4	Yes	1885	TOX21_TSHR_HTRF_Agonist_ch1
DTXSID0046773	Difluprednate	23674-86-4	FALSE	TRUE	NA	3	5	No	1197	NA
DTXSID0046850	Celiprolol hydrochloride	57470-78-7	FALSE	TRUE	2157	3	5	No	1337	TOX21_HSE_BLA_agonist_ch1
DTXSID0047030	D-Lactic acid	10326-41-7	FALSE	TRUE	3543	3	5	No	242	TOX21_AR_LUC_MDAKB2_Antagonist_10nM_R1881
DTXSID0047036	Thiocyclam oxalate	31895-22-4	FALSE	FALSE	195	2	3	Yes	42	ATG_HSE_CIS_up
DTXSID0047036	Thiocyclam oxalate	31895-22-4	FALSE	FALSE	195	2	3	Yes	42	TOX21_SBE_BLA_Antagonist_ch2
DTXSID0047111	Sclareol	515-03-7	FALSE	TRUE	NA	4	5	No	1631	ATG_EGR_CIS_up
DTXSID0047113	(-)-Ambroxide	6790-58-5	FALSE	TRUE	NA	3	5	No	507	NA
DTXSID0047115	3,7-Dimethylocta-2,6-dienoic acid	459-80-3	FALSE	TRUE	3700	3	5	No	328	NA
DTXSID0047167	N-Methylacetamide	79-16-3	FALSE	TRUE	5001	4	5	No	838	NA
DTXSID0047240	Sodium L-glutamate hydrate	6106-04-3	FALSE	TRUE	15800	4	5	No	578	NA
DTXSID0047296	Zenarestat	112733-06-9	FALSE	TRUE	4250	3	5	No	612	NA
DTXSID0047533	Tri-n-octyl trimellitate	89-04-3	FALSE	TRUE	NA	3	5	No	705	LTEA_HepaRG_APOA5_dn
DTXSID0047581	n-Amyl caproate	540-07-8	FALSE	TRUE	NA	4	5	No	63	NA
DTXSID0047585	(3Z)-Hex-3-en-1-yl 2-methylpropanoate	41519-23-7	FALSE	TRUE	NA	4	5	No	1323	NA
DTXSID0047610	3-Phenylpropanal	104-53-0	FALSE	TRUE	NA	4	5	No	17	NA
DTXSID0047614	Geranyl formate	105-86-2	FALSE	TRUE	NA	4	5	No	328	NA
DTXSID0047618	4-Pentanolide	108-29-2	FALSE	TRUE	8800	4	5	No	462	ATG_VDR_TRANS_up
DTXSID0047749	Methylcyclohexane	108-87-2	FALSE	TRUE	NA	3	5	No	477	NVS_GPCR_hTXA2
DTXSID0047797	Idarubicin hydrochloride	57852-57-0	TRUE	FALSE	5.43	1	2	Yes	1519	TOX21_p53_BLA_p1_ch1
DTXSID0047820	Cifenline succinate	100678-32-8	FALSE	FALSE	359	2	4	Yes	82	NA
DTXSID0047822	Phenmetrazine hydrochloride	1707-14-8	FALSE	FALSE	165	2	3	Yes	54	NVS_GPCR_hTXA2
DTXSID0047959	2,4-Dichloro-1-(trifluoromethyl)benzene	320-60-5	FALSE	TRUE	2150	3	5	No	1106	OT_ER_ERaERa_1440
DTXSID0048189	Lauryl gallate	1166-52-5	FALSE	TRUE	5001	4	5	No	246	TOX21_AR_LUC_MDAKB2_Antagonist_10nM_R1881
DTXSID0048632	l-Oxyfedrine hydrochloride	16777-42-7	FALSE	FALSE	500	2	4	Yes	1337	TOX21_HSE_BLA_agonist_ch1
DTXSID0048636	Gefarnate	51-77-4	FALSE	TRUE	NA	4	5	No	329	NA
DTXSID0048844	Mefruside	7195-27-9	FALSE	TRUE	NA	4	5	No	775	NA
DTXSID0048848	Aceglatone	642-83-1	FALSE	TRUE	NA	4	5	No	462	ATG_VDR_TRANS_up
DTXSID0048890	5-Methoxy-3,4-methylenedioxyamphetamine hydrochloride	60676-84-8	FALSE	FALSE	170	2	3	Yes	85	NA
DTXSID0048973	Mestanolone	521-11-9	FALSE	TRUE	NA	3	5	No	690	NA
DTXSID0049076	Zaltoprofen	74711-43-6	FALSE	FALSE	425	2	4	Yes	2031	TOX21_PPARg_BLA_Agonist_ratio
DTXSID0051499	4-Vinylpyridine	100-43-6	FALSE	FALSE	100	2	3	Yes	19	ATG_NRF1_CIS_up
DTXSID0051570	2-Chloroethyl vinyl ether	110-75-8	FALSE	FALSE	210	2	3	Yes	533	NA
DTXSID0051574	1-Hexanethiol	111-31-9	FALSE	FALSE	1254	3	4	Yes	208	ATG_NURR1_TRANS_up
DTXSID0051605	1-Benzyloxy-2-methoxy-4-(1-propenyl)benzene	120-11-6	FALSE	TRUE	4900	3	5	No	259	BSK_4H_VCAM1_down
DTXSID0051732	Indan-5-ol	1470-94-6	FALSE	TRUE	3250	3	5	No	1169	NA
DTXSID0051942	Bis(vinylsulphonylmethyl) ether	26750-50-5	TRUE	FALSE	50	1	2	Yes	1695	NA
DTXSID0051944	N,N-Dimethylacrylamide	2680-03-7	FALSE	FALSE	316	2	4	Yes	1694	NA
DTXSID0051996	3-Methyl-4-(methylthio)phenol	3120-74-9	FALSE	TRUE	3400	3	5	No	217	BSK_LPS_PGE2_down
DTXSID0051996	3-Methyl-4-(methylthio)phenol	3120-74-9	FALSE	TRUE	3400	3	5	No	217	BSK_SAg_Eselectin_up
DTXSID0051996	3-Methyl-4-(methylthio)phenol	3120-74-9	FALSE	TRUE	3400	3	5	No	217	ATG_ERa_TRANS_up
DTXSID0052124	Borane - morpholine complex	4856-95-5	FALSE	FALSE	680	3	4	Yes	54	NVS_GPCR_hTXA2
DTXSID0052598	Diethylcarbamoyl chloride	88-10-8	FALSE	TRUE	2700	3	5	No	2083	TOX21_p53_BLA_p5_ch1
DTXSID0052621	4-Prop-1-enylveratrole	93-16-3	FALSE	TRUE	2500	3	5	No	259	BSK_4H_VCAM1_down
DTXSID0052625	Isoeugenyl acetate	93-29-8	FALSE	TRUE	3450	3	5	No	259	BSK_4H_VCAM1_down
DTXSID0052629	Hydratropaldehyde	93-53-8	FALSE	TRUE	2800	3	5	No	814	TOX21_AP1_BLA_Agonist_ch1
DTXSID0057677	Bolandiol dipropionate	1986-53-4	FALSE	TRUE	NA	3	5	No	1383	NA
DTXSID0057758	Tolciclate	50838-36-3	FALSE	FALSE	NA	3	4	Yes	682	NA
DTXSID0057835	Lenampicillin hydrochloride	80734-02-7	FALSE	TRUE	10000	4	5	No	1687	TOX21_GR_BLA_Agonist_ch2
DTXSID0058691	Tris(tribromoneopentyl)phosphate	19186-97-1	FALSE	TRUE	NA	4	5	No	669	ATG_PXR_TRANS_up
DTXSID0058695	2,4,6-Tris-(2,4,6-tribromophenoxy)-1,3,5-triazine	25713-60-4	FALSE	TRUE	NA	3	5	No	272	NA
DTXSID00880006	4-(4-Chlorophenyl)-4-hydroxy-N,N-dimethyl-alpha,alpha-diphenylpiperidine-1-butyramide monohydrochloride	34552-83-5	FALSE	FALSE	185	2	3	Yes	402	TOX21_CAR_Antagonist
DTXSID1020063	2-Amino-5-nitrophenol	121-88-0	FALSE	TRUE	NA	3	5	No	219	TOX21_ARE_BLA_Agonist_ch1
DTXSID1020140	Sodium benzoate	532-32-1	FALSE	TRUE	4070	3	5	No	11	LTEA_HepaRG_FAS_dn
DTXSID1020144	Benzoin	119-53-9	FALSE	TRUE	10000	4	5	No	400	TOX21_p53_BLA_p4_ch2
DTXSID1020146	2,2'-Dithiobisbenzothiazole	120-78-5	FALSE	TRUE	NA	4	5	No	773	NCCT_TPO_AUR_dn
DTXSID1020148	Benzotrichloride	98-07-7	FALSE	FALSE	1590	3	4	Yes	939	LTEA_HepaRG_BID_dn
DTXSID1020148	Benzotrichloride	98-07-7	FALSE	FALSE	1590	3	4	Yes	939	NHEERL_MED_hDIO2_dn
DTXSID1020190	C.I. Acid Blue 74	860-22-0	FALSE	TRUE	2001	3	5	No	1955	NA
DTXSID1020198	Bromodichloromethane	75-27-4	FALSE	FALSE	916	3	4	Yes	858	NA
DTXSID1020221	4-tert-Butylphenol	98-54-4	FALSE	TRUE	3620	3	5	No	784	BSK_SAg_Eselectin_down
DTXSID1020221	4-tert-Butylphenol	98-54-4	FALSE	TRUE	3620	3	5	No	784	LTEA_HepaRG_FOXO1_dn
DTXSID1020221	4-tert-Butylphenol	98-54-4	FALSE	TRUE	3620	3	5	No	784	ATG_RARb_TRANS_up
DTXSID1020221	4-tert-Butylphenol	98-54-4	FALSE	TRUE	3620	3	5	No	784	ATG_RXRb_TRANS_up
DTXSID1020279	3-Chloro-2-methylpropene	563-47-3	FALSE	FALSE	848	3	4	Yes	380	TOX21_p53_BLA_p5_ch2
DTXSID1020300	Chlorodibromomethane	124-48-1	FALSE	FALSE	370	2	4	Yes	858	NA
DTXSID1020306	Chloroform	67-66-3	FALSE	FALSE	801.5	3	4	Yes	1563	BSK_SAg_Eselectin_down
DTXSID1020306	Chloroform	67-66-3	FALSE	FALSE	801.5	3	4	Yes	1563	TOX21_RORg_LUC_CHO_Antagonist
DTXSID1020308	2-(Chloromethyl)pyridine hydrochloride	6959-47-3	FALSE	FALSE	316	2	4	Yes	1945	ATG_VDRE_CIS_up
DTXSID1020350	2-Methoxy-5-methylaniline	120-71-8	FALSE	FALSE	1450	3	4	Yes	366	TOX21_AhR_LUC_Agonist
DTXSID1020350	2-Methoxy-5-methylaniline	120-71-8	FALSE	FALSE	1450	3	4	Yes	366	LTEA_HepaRG_CYP1A1_up
DTXSID1020350	2-Methoxy-5-methylaniline	120-71-8	FALSE	FALSE	1450	3	4	Yes	366	TOX21_RXR_BLA_Agonist_ch2
DTXSID1020352	Cupferron	135-20-6	FALSE	FALSE	199	2	3	Yes	1026	LTEA_HepaRG_FOXO1_dn
DTXSID1020352	Cupferron	135-20-6	FALSE	FALSE	199	2	3	Yes	1026	TOX21_FXR_BLA_Antagonist_ch2
DTXSID1020352	Cupferron	135-20-6	FALSE	FALSE	199	2	3	Yes	1026	NCCT_QuantiLum_inhib_2_dn
DTXSID1020358	beta-Cyclodextrin	7585-39-9	FALSE	TRUE	18800	4	5	No	1201	NA
DTXSID1020431	1,4-Dichlorobenzene	106-46-7	FALSE	FALSE	500	2	4	Yes	4	ATG_FXR_TRANS_up
DTXSID1020433	3,3'-Dichlorobenzidine dihydrochloride	612-83-9	FALSE	TRUE	3820	3	5	No	749	LTEA_HepaRG_CYP3A5_dn
DTXSID1020437	1,1-Dichloroethane	75-34-3	FALSE	FALSE	725	3	4	Yes	858	NA
DTXSID1020439	2,4-Dichlorophenol	120-83-2	TRUE	FALSE	47	1	2	Yes	384	TOX21_PPARg_BLA_antagonist_ratio
DTXSID1020439	2,4-Dichlorophenol	120-83-2	TRUE	FALSE	47	1	2	Yes	384	LTEA_HepaRG_EZR_up
DTXSID1020510	7,12-Dimethylbenz(a)anthracene	57-97-6	FALSE	FALSE	327	2	4	Yes	1071	LTEA_HepaRG_APOA5_dn
DTXSID1020510	7,12-Dimethylbenz(a)anthracene	57-97-6	FALSE	FALSE	327	2	4	Yes	1071	Tanguay_ZF_120hpf_JAW_up
DTXSID1020512	Dimethylcarbamoyl chloride	79-44-7	FALSE	FALSE	1000	3	4	Yes	2083	TOX21_p53_BLA_p5_ch1
DTXSID1020514	N,N-Dimethyldodecylamine-N-oxide	1643-20-5	FALSE	FALSE	1064	3	4	Yes	1320	NA
DTXSID1020516	1,1-Dimethylhydrazine	57-14-7	FALSE	FALSE	122	2	3	Yes	2042	NA
DTXSID1020560	Endosulfan	115-29-7	TRUE	FALSE	18	1	2	Yes	233	BSK_3C_HLADR_down
DTXSID1020560	Endosulfan	115-29-7	TRUE	FALSE	18	1	2	Yes	233	ATG_DR5_CIS_up
DTXSID1020560	Endosulfan	115-29-7	TRUE	FALSE	18	1	2	Yes	233	LTEA_HepaRG_ABCB1_up
DTXSID1020562	Enflurane	13838-16-9	FALSE	TRUE	5450	4	5	No	1073	NA
DTXSID1020566	Epichlorohydrin	106-89-8	FALSE	FALSE	65	2	3	Yes	376	NA
DTXSID1020647	Furfural	98-01-1	FALSE	FALSE	100	2	3	Yes	1457	LTEA_HepaRG_TP53_dn
DTXSID1020699	4-Hexylresorcinol	136-77-6	FALSE	FALSE	550	3	4	Yes	138	BSK_3C_MIG_down
DTXSID1020770	Kepone	143-50-0	FALSE	FALSE	91.3	2	3	Yes	1124	LTEA_HepaRG_CYP2E1_dn
DTXSID1020778	D-Limonene	5989-27-5	FALSE	TRUE	4400	3	5	No	16	NVS_OR_gSIGMA_NonSelective
DTXSID1020807	2-Mercaptobenzothiazole	149-30-4	FALSE	FALSE	100	2	3	Yes	773	NCCT_TPO_AUR_dn
DTXSID1020809	Sodium 2-mercaptoethanesulfonate	19767-45-4	FALSE	TRUE	4440	3	5	No	420	NA
DTXSID1020855	Methyl parathion	298-00-0	TRUE	FALSE	6.01	1	2	Yes	1083	NVS_ADME_hCYP2B6
DTXSID1020859	alpha-Methylbenzyl alcohol	98-85-1	FALSE	FALSE	400	2	4	Yes	37	NA
DTXSID1020930	Nicotine	54-11-5	FALSE	FALSE	51.25	2	3	Yes	1799	CEETOX_H295R_DOC_up
DTXSID1020932	Nicotinic acid	59-67-6	FALSE	TRUE	4500	3	5	No	199	NA
DTXSID1020980	1-Nitropropane	108-03-2	FALSE	FALSE	455	2	4	Yes	455	NVS_ENZ_hMMP9
DTXSID1020980	1-Nitropropane	108-03-2	FALSE	FALSE	455	2	4	Yes	455	OT_FXR_FXRSRC1_1440
DTXSID1021039	Nitrosoheptamethyleneimine	20917-49-1	FALSE	FALSE	283	2	3	Yes	1521	ATG_M_19_TRANS_up
DTXSID1021039	Nitrosoheptamethyleneimine	20917-49-1	FALSE	FALSE	283	2	3	Yes	1521	NVS_NR_bER
DTXSID1021087	Oxazepam	604-75-1	FALSE	TRUE	5001	4	5	No	1422	TOX21_ERa_BLA_Antagonist_ratio
DTXSID1021089	Oxolinic acid	14698-29-4	FALSE	FALSE	525	3	4	Yes	676	NA
DTXSID1021114	Perhexiline maleate	6724-53-4	FALSE	TRUE	2150	3	5	No	270	TOX21_ERb_BLA_Antagonist_ratio
DTXSID1021116	Phenacetin	62-44-2	FALSE	FALSE	1650	3	4	Yes	1216	NVS_ENZ_rMAOAC
DTXSID1021118	Phenazopyridine hydrochloride	136-40-3	FALSE	FALSE	472	2	4	Yes	1041	TOX21_RAR_LUC_Agonist
DTXSID1021160	Picloram	1918-02-1	FALSE	FALSE	686	3	4	Yes	1218	LTEA_HepaRG_CYP1A1_up
DTXSID1021162	Pilocarpine	92-13-7	FALSE	FALSE	402	2	4	Yes	1183	NA
DTXSID1021164	Piperazine	110-85-0	FALSE	FALSE	1975	3	4	Yes	369	NVS_LGIC_rGABAR_NonSelective
DTXSID1021166	Piperonyl butoxide	51-03-6	FALSE	TRUE	4570	3	5	No	1981	NA
DTXSID1021168	Piperonyl sulfoxide	120-62-7	FALSE	TRUE	2001	3	5	No	771	NA
DTXSID1021241	Retinol palmitate	79-81-2	FALSE	TRUE	7910	4	5	No	559	NA
DTXSID1021320	Tetrachlorovinphos	961-11-5	FALSE	TRUE	4000	3	5	No	962	NVS_MP_rPBR
DTXSID1021322	Tetraethylthiuram disulfide	97-77-8	FALSE	FALSE	500	2	4	Yes	797	TOX21_HSE_BLA_agonist_ch2
DTXSID1021322	Tetraethylthiuram disulfide	97-77-8	FALSE	FALSE	500	2	4	Yes	797	NVS_GPCR_hNK2
DTXSID1021328	Tetrahydrofuran	109-99-9	FALSE	FALSE	1650	3	4	Yes	507	NA
DTXSID1021374	Bromoform	75-25-2	FALSE	FALSE	933	3	4	Yes	858	NA
DTXSID1021378	Trichloroacetic acid	76-03-9	FALSE	FALSE	400	2	4	Yes	899	LTEA_HepaRG_TIMP1_dn
DTXSID1021403	Trimethyl phosphate	512-56-1	FALSE	FALSE	840	3	4	Yes	885	NA
DTXSID1021405	Musk Xylene	81-15-2	FALSE	TRUE	NA	4	5	No	1142	TOX21_AP1_BLA_Agonist_ratio
DTXSID1021455	FD&C Yellow 5	1934-21-0	FALSE	TRUE	NA	3	5	No	739	NA
DTXSID1021586	6,10-Dimethyl-5,9-undecadiene-2-one	689-67-8	FALSE	TRUE	NA	4	5	No	536	NA
DTXSID1021615	Methanesulfonyl chloride	124-63-0	TRUE	FALSE	50	1	2	Yes	859	TOX21_p53_BLA_p2_ratio
DTXSID1021619	3-Methylbutanal	590-86-3	FALSE	TRUE	5600	4	5	No	2017	NVS_ADME_hCYP3A4
DTXSID1021665	Tetradecanal	124-25-4	FALSE	TRUE	NA	4	5	No	528	NA
DTXSID1021667	Tribromoacetaldehyde	115-17-3	FALSE	FALSE	100	2	3	Yes	653	TOX21_SBE_BLA_Antagonist_ch2
DTXSID1021740	1-Butanol	71-36-3	FALSE	FALSE	790	3	4	Yes	316	STM_H9_CystineISnorm_perc_dn
DTXSID1021744	Thiopental sodium	71-73-8	FALSE	FALSE	117	2	3	Yes	660	NA
DTXSID1021790	2-Nitrophenol	88-75-5	FALSE	FALSE	334	2	4	Yes	3	TOX21_MMP_rhodamine
DTXSID1021790	2-Nitrophenol	88-75-5	FALSE	FALSE	334	2	4	Yes	3	LTEA_HepaRG_GADD45B_up
DTXSID1021792	Salicylaldehyde	90-02-8	FALSE	FALSE	500	2	4	Yes	788	ACEA_AR_agonist_80hr
DTXSID1021792	Salicylaldehyde	90-02-8	FALSE	FALSE	500	2	4	Yes	788	ATG_FoxA2_CIS_up
DTXSID1021798	Quinoline	91-22-5	FALSE	FALSE	331	2	4	Yes	1010	ATG_Ahr_CIS_up
DTXSID1021798	Quinoline	91-22-5	FALSE	FALSE	331	2	4	Yes	1010	LTEA_HepaRG_CYP1A2_up
DTXSID1021821	2-Butanone oxime	96-29-7	FALSE	FALSE	930	3	4	Yes	1585	ACEA_AR_antagonist_80hr
DTXSID1021823	2,4-Dinitroaniline	97-02-9	FALSE	FALSE	285	2	3	Yes	2	TOX21_ARE_BLA_Agonist_ch1
DTXSID1021823	2,4-Dinitroaniline	97-02-9	FALSE	FALSE	285	2	3	Yes	2	LTEA_HepaRG_GADD45B_up
DTXSID1021827	Cumene	98-82-8	FALSE	FALSE	1400	3	4	Yes	606	NA
DTXSID1021871	4-Chlorophenol	106-48-9	FALSE	FALSE	500	2	4	Yes	365	NVS_NR_bER
DTXSID1021871	4-Chlorophenol	106-48-9	FALSE	FALSE	500	2	4	Yes	365	NVS_NR_hPPARa
DTXSID1021873	Isobutyl acrylate	106-63-8	FALSE	TRUE	4895	3	5	No	371	NA
DTXSID1021877	2-Chloroethanol	107-07-3	FALSE	FALSE	58	2	3	Yes	407	LTEA_HepaRG_GADD45G_up
DTXSID1021879	Propionitrile	107-12-0	TRUE	FALSE	39	1	2	Yes	408	BSK_SAg_IL8_up
DTXSID1021904	Butylamine	109-73-9	FALSE	FALSE	366	2	4	Yes	504	NA
DTXSID1021952	Triphenyl phosphate	115-86-6	FALSE	TRUE	3500	3	5	No	666	NA
DTXSID1021956	Di-n-octyl phthalate	117-84-0	FALSE	TRUE	47000	4	5	No	705	LTEA_HepaRG_APOA5_dn
DTXSID1021958	Ethyl salicylate	118-61-6	FALSE	FALSE	1320	3	4	Yes	722	ATG_DR4_LXR_CIS_up
DTXSID1022001	Ethyl acetate	141-78-6	FALSE	TRUE	5620	4	5	No	1100	NA
DTXSID1022007	Butyl ether	142-96-1	FALSE	TRUE	7400	4	5	No	531	NVS_ENZ_hPTEN
DTXSID1022009	Dihexylamine	143-16-8	FALSE	FALSE	380	2	4	Yes	532	NA
DTXSID1022053	2-Methyl-4,6-dinitrophenol	534-52-1	TRUE	FALSE	7	1	2	Yes	740	LTEA_HepaRG_NQO1_dn
DTXSID1022055	tert-Butyl acetate	540-88-5	FALSE	TRUE	4100	3	5	No	470	NA
DTXSID1022057	1,3-Dichloropropene	542-75-6	FALSE	FALSE	110.5	2	3	Yes	80	NA
DTXSID1022180	(1R,2S,5R)-(-)-Menthol	2216-51-5	FALSE	TRUE	3300	3	5	No	231	NA
DTXSID1022188	n-Undecyl cyanide	2437-25-4	FALSE	TRUE	NA	3	5	No	324	NVS_NR_mERa
DTXSID1022265	Alachlor	15972-60-8	FALSE	FALSE	790	3	4	Yes	1295	BSK_SAg_Eselectin_down
DTXSID1022267	Methomyl	16752-77-5	TRUE	FALSE	14.7	1	2	Yes	678	NVS_ENZ_rAChE
DTXSID1022421	Melatonin	73-31-4	FALSE	TRUE	NA	3	5	No	1133	NA
DTXSID1022556	Acyclovir	59277-89-3	FALSE	TRUE	NA	4	5	No	1854	NA
DTXSID1022635	6-Azaribine	2169-64-4	FALSE	TRUE	12000	4	5	No	880	NA
DTXSID1022681	Bisacodyl	603-50-9	FALSE	TRUE	4300	3	5	No	67	NA
DTXSID1022718	Butylscopolammonium bromide	149-64-4	FALSE	FALSE	1040	3	4	Yes	640	NA
DTXSID1022762	Cefotetan	69712-56-7	FALSE	TRUE	NA	4	5	No	1679	NA
DTXSID1022764	Cefoxitin	35607-66-0	FALSE	TRUE	NA	4	5	No	1242	NA
DTXSID1022766	Cefpodoxime proxetil	87239-81-4	FALSE	TRUE	NA	3	5	No	338	NA
DTXSID1022768	Cefroxadine	51762-05-1	FALSE	TRUE	NA	4	5	No	1281	NA
DTXSID1022843	Clomiphene	911-45-5	FALSE	TRUE	5750	4	5	No	341	NVS_GPCR_hOpiate_mu
DTXSID1022922	Dichlorphenamide	120-97-8	FALSE	TRUE	10070	4	5	No	775	NA
DTXSID1022974	Dydrogesterone	152-62-5	FALSE	TRUE	NA	3	5	No	1234	TOX21_AR_LUC_MDAKB2_Antagonist_10nM_R1881
DTXSID1023071	Flurazepam	17617-23-1	FALSE	FALSE	980	3	4	Yes	706	NA
DTXSID1023102	Glutethimide	77-21-4	FALSE	FALSE	600	3	4	Yes	1326	NA
DTXSID1023150	Iodamide	440-58-4	FALSE	TRUE	NA	4	5	No	1473	NA
DTXSID1023235	D-Mannitol	69-65-8	FALSE	TRUE	13500	4	5	No	68	NA
DTXSID1023239	Mebutamate	64-55-1	FALSE	FALSE	1160	3	4	Yes	1170	NA
DTXSID1023283	Methergine	57432-61-8	FALSE	FALSE	93	2	3	Yes	617	NA
DTXSID1023310	Metrizamide	31112-62-6	FALSE	TRUE	NA	4	5	No	1781	NA
DTXSID1023314	Metyrapone	54-36-4	FALSE	FALSE	521	3	4	Yes	603	CEETOX_H295R_11DCORT_noMTC_dn
DTXSID1023362	Nialamide	51-12-7	FALSE	FALSE	1700	3	4	Yes	1655	NA
DTXSID1023368	Niflumic acid	4394-00-7	FALSE	FALSE	250	2	3	Yes	1837	TOX21_p53_BLA_p3_ch2
DTXSID1023441	Perphenazine	58-39-9	FALSE	FALSE	318	2	4	Yes	86	TOX21_MMP_ratio_up
DTXSID1023449	Phenformin	114-86-3	FALSE	FALSE	650	3	4	Yes	263	TOX21_ERa_LUC_VM7_Antagonist_0.5nM_E2
DTXSID1023497	Pranoprofen	52549-17-4	FALSE	FALSE	59.5	2	3	Yes	1849	TOX21_PPARg_BLA_Agonist_ch2
DTXSID1023526	(+/-) Propylhexedrine	101-40-6	FALSE	FALSE	83	2	3	Yes	111	NA
DTXSID1023734	Valpromide	2430-27-5	FALSE	FALSE	890	3	4	Yes	711	BSK_LPS_TNFa_down
DTXSID1023736	Vecuronium bromide	50700-72-6	FALSE	FALSE	455	2	4	Yes	1266	NA
DTXSID1023786	Methyl isocyanate	624-83-9	FALSE	FALSE	51.5	2	3	Yes	248	BSK_CASM3C_LDLR_up
DTXSID1023815	Dibromoacetic acid	631-64-1	FALSE	FALSE	1737	3	4	Yes	899	LTEA_HepaRG_TIMP1_dn
DTXSID1023817	Dicyclohexylcarbodiimide	538-75-0	FALSE	FALSE	400	2	4	Yes	477	NVS_GPCR_hTXA2
DTXSID1023819	Stavudine	3056-17-5	FALSE	TRUE	4000	3	5	No	1766	TOX21_FXR_BLA_antagonist_ratio
DTXSID1023869	Ametryn	834-12-8	FALSE	FALSE	1060	3	4	Yes	144	NVS_GPCR_bAdoR_NonSelective
DTXSID1023990	Cyanazine	21725-46-2	FALSE	FALSE	149	2	3	Yes	811	CEETOX_H295R_ESTRONE_up
DTXSID1023990	Cyanazine	21725-46-2	FALSE	FALSE	149	2	3	Yes	811	TOX21_SSH_3T3_GLI3_Antagonist
DTXSID1023996	Cyclohexylamine	108-91-8	TRUE	FALSE	11	1	2	Yes	478	NVS_ENZ_rabI2C
DTXSID1023998	Cypermethrin	52315-07-8	TRUE	FALSE	36.2	1	2	Yes	2001	ATG_DR5_CIS_up
DTXSID1023998	Cypermethrin	52315-07-8	TRUE	FALSE	36.2	1	2	Yes	2001	TOX21_HSE_BLA_agonist_ch1
DTXSID1024045	Diethyl sulfate	64-67-5	FALSE	FALSE	880	3	4	Yes	133	LTEA_HepaRG_CYP1A1_up
DTXSID1024049	Diflubenzuron	35367-38-5	FALSE	FALSE	790	3	4	Yes	1626	NA
DTXSID1024091	EPTC	759-94-4	FALSE	FALSE	916	3	4	Yes	573	NVS_NR_hER
DTXSID1024091	EPTC	759-94-4	FALSE	FALSE	916	3	4	Yes	573	BSK_BE3C_IL1a_up
DTXSID1024097	2-Butoxyethanol	111-76-2	FALSE	FALSE	470	2	4	Yes	70	LTEA_HepaRG_CYP1A1_up
DTXSID1024120	Glufosinate-ammonium	77182-82-2	FALSE	FALSE	1510	3	4	Yes	1984	NA
DTXSID1024122	Glyphosate	1071-83-6	FALSE	TRUE	4873	3	5	No	440	NA
DTXSID1024124	Thifensulfuron methyl	79277-27-3	FALSE	TRUE	NA	4	5	No	130	NA
DTXSID1024126	Heptachlor epoxide B	1024-57-3	TRUE	FALSE	15	1	2	Yes	204	NVS_ADME_hCYP2B6
DTXSID1024170	1,1-Dimethylpiperidinium chloride	24307-26-4	FALSE	FALSE	464	2	4	Yes	1244	BSK_BE3C_TGFb1_down
DTXSID1024174	Tribufos	78-48-8	FALSE	FALSE	150	2	3	Yes	1215	LTEA_HepaRG_KRT19_dn
DTXSID1024176	Methacrylonitrile	126-98-7	FALSE	FALSE	120	2	3	Yes	888	NA
DTXSID1024209	Naled	300-76-5	FALSE	FALSE	250	2	3	Yes	1728	NVS_ENZ_rAChE
DTXSID1024255	Phenmedipham	13684-63-4	FALSE	TRUE	4000	3	5	No	822	NA
DTXSID1024259	Phosalone	2310-17-0	FALSE	FALSE	85	2	3	Yes	1600	NVS_ADME_hCYP2B6
DTXSID1024338	Thiophanate-methyl	23564-05-8	FALSE	TRUE	6640	4	5	No	641	NVS_ENZ_rAChE
DTXSID1024598	Benzyl salicylate	118-58-1	FALSE	TRUE	2227	3	5	No	722	ATG_DR4_LXR_CIS_up
DTXSID1024621	Diethylene glycol dimethyl ether	111-96-6	FALSE	TRUE	4760	3	5	No	555	NA
DTXSID1024702	tert-Butyl phenyl glycidyl ether	3101-60-8	FALSE	TRUE	NA	3	5	No	1334	NVS_NR_hGR
DTXSID1024704	4-tert-Butyltoluene	98-51-1	FALSE	FALSE	1555	3	4	Yes	170	OT_AR_ARELUC_AG_1440
DTXSID1024835	3-Phenylprop-2-enal	104-55-2	FALSE	TRUE	2200	3	5	No	256	NA
DTXSID1024837	Citral diethyl acetal	7492-66-2	FALSE	TRUE	NA	4	5	No	328	NA
DTXSID1024881	2-Cyclohexen-1-one	930-68-7	FALSE	FALSE	220	2	3	Yes	810	ATG_LXRb_TRANS_up
DTXSID1024912	Decalin	91-17-8	FALSE	TRUE	4170	3	5	No	477	NVS_GPCR_hTXA2
DTXSID1024916	Diacetone acrylamide	2873-97-4	FALSE	FALSE	1000	3	4	Yes	176	TOX21_AhR_LUC_Agonist
DTXSID1024916	Diacetone acrylamide	2873-97-4	FALSE	FALSE	1000	3	4	Yes	176	NVS_ENZ_oCOX1
DTXSID1024918	Diallylamine	124-02-7	FALSE	FALSE	578	3	4	Yes	459	NA
DTXSID1024966	2,4-Dichloroaniline	554-00-7	FALSE	FALSE	1600	3	4	Yes	363	ATG_FoxA2_CIS_up
DTXSID1025013	2,3-Dichloroquinoxaline	2213-63-0	FALSE	FALSE	195	2	3	Yes	1573	TOX21_PPARg_BLA_Agonist_ch2
DTXSID1025017	Dicumyl peroxide	80-43-3	FALSE	TRUE	4100	3	5	No	1571	NVS_ENZ_oCOX1
DTXSID1025065	Digitonin	11024-24-1	FALSE	FALSE	NA	2	3	Yes	541	TOX21_AP1_BLA_Agonist_ch2
DTXSID1025148	3,5-Dimethylphenol	108-68-9	FALSE	FALSE	608	3	4	Yes	217	BSK_LPS_PGE2_down
DTXSID1025148	3,5-Dimethylphenol	108-68-9	FALSE	FALSE	608	3	4	Yes	217	BSK_SAg_Eselectin_up
DTXSID1025148	3,5-Dimethylphenol	108-68-9	FALSE	FALSE	608	3	4	Yes	217	ATG_ERa_TRANS_up
DTXSID1025227	Eicosane	112-95-8	FALSE	TRUE	NA	4	5	No	315	NA
DTXSID1025271	N-Ethylaniline	103-69-5	FALSE	FALSE	334	2	4	Yes	26	BSK_3C_ICAM1_down
DTXSID1025279	Ethyl cyanoacrylate	7085-85-0	FALSE	TRUE	5001	4	5	No	373	ATG_BRE_CIS_up
DTXSID1025300	2-Ethylhexyl diphenyl phosphate	1241-94-7	FALSE	TRUE	NA	4	5	No	436	NA
DTXSID1025304	3-((2-Ethylhexyl)oxy)propylamine	5397-31-9	FALSE	FALSE	320	2	4	Yes	53	NA
DTXSID1025306	5-Ethylidene-2-norbornene	16219-75-3	FALSE	TRUE	2276	3	5	No	16	NVS_OR_gSIGMA_NonSelective
DTXSID1025308	Ethyl methacrylate	97-63-2	FALSE	TRUE	14800	4	5	No	1116	NA
DTXSID1025433	3-Hydroxypropanenitrile	109-78-4	FALSE	TRUE	3200	3	5	No	152	NA
DTXSID1025437	L-5-Hydroxytryptophan	4350-09-8	FALSE	FALSE	243	2	3	Yes	802	NA
DTXSID1025481	Isopropyl mercaptan	75-33-2	FALSE	TRUE	NA	3	5	No	937	TOX21_AP1_BLA_Agonist_ch1
DTXSID1025485	N-Isopropyl-N'-phenyl-p-phenylenediamine	101-72-4	FALSE	FALSE	720	3	4	Yes	26	BSK_3C_ICAM1_down
DTXSID1025560	5-Methoxypsoralen	484-20-8	FALSE	TRUE	NA	4	5	No	1489	ATG_RXRb_TRANS_up
DTXSID1025693	Myristicin	607-91-0	FALSE	TRUE	4260	3	5	No	352	NVS_OR_gSIGMA_NonSelective
DTXSID1025722	3-Nitroacetophenone	121-89-1	FALSE	TRUE	3250	3	5	No	5	NA
DTXSID1025726	2-Nitroaniline	88-74-4	FALSE	FALSE	1600	3	4	Yes	2	TOX21_ARE_BLA_Agonist_ch1
DTXSID1025726	2-Nitroaniline	88-74-4	FALSE	FALSE	1600	3	4	Yes	2	LTEA_HepaRG_GADD45B_up
DTXSID1025770	4-Nitro-1,3-benzenediamine	5131-58-8	FALSE	TRUE	4500	3	5	No	2	TOX21_ARE_BLA_Agonist_ch1
DTXSID1025770	4-Nitro-1,3-benzenediamine	5131-58-8	FALSE	TRUE	4500	3	5	No	2	LTEA_HepaRG_GADD45B_up
DTXSID1025805	Octhilinone	26530-20-1	FALSE	FALSE	550	3	4	Yes	1173	BSK_hDFCGF_IL8_down
DTXSID1025805	Octhilinone	26530-20-1	FALSE	FALSE	550	3	4	Yes	1173	TOX21_ERa_BLA_Agonist_ch1
DTXSID1025809	Oleic acid	112-80-1	FALSE	TRUE	25000	4	5	No	592	NA
DTXSID1025851	3-Pentenenitrile	4635-87-4	TRUE	FALSE	46.6	1	2	Yes	945	NVS_ENZ_hDUSP3
DTXSID1025853	Peracetic acid	79-21-0	TRUE	FALSE	39.85	1	2	Yes	428	NA
DTXSID1025930	Pindone	83-26-1	TRUE	FALSE	10.3	1	2	Yes	1080	TOX21_PPARg_BLA_antagonist_ratio
DTXSID1026031	Sodium dodecyl sulfate	151-21-3	FALSE	FALSE	977	3	4	Yes	966	ATG_PPARa_TRANS_up
DTXSID1026033	Sodium ethasulfate	126-92-1	FALSE	TRUE	2840	3	5	No	887	NVS_NR_hGR
DTXSID1026081	3,3',5,5'-Tetrabromobisphenol A	79-94-7	FALSE	TRUE	NA	NA	5	No	1559	NA
DTXSID1026083	1,1,2,2-Tetrabromoethane	79-27-6	FALSE	FALSE	1200	3	4	Yes	1222	TOX21_SBE_BLA_Antagonist_ch2
DTXSID1026089	1,2,3,5-Tetrachlorobenzene	634-90-2	FALSE	FALSE	1727	3	4	Yes	566	BSK_4H_VCAM1_down
DTXSID1026089	1,2,3,5-Tetrachlorobenzene	634-90-2	FALSE	FALSE	1727	3	4	Yes	566	TOX21_p53_BLA_p5_ch2
DTXSID1026089	1,2,3,5-Tetrachlorobenzene	634-90-2	FALSE	FALSE	1727	3	4	Yes	566	TOX21_AR_BLA_Agonist_ch2
DTXSID1026118	Tetralin	119-64-2	FALSE	TRUE	2860	3	5	No	745	NA
DTXSID1026164	2-Methylaniline	95-53-4	FALSE	FALSE	75	2	3	Yes	366	TOX21_AhR_LUC_Agonist
DTXSID1026164	2-Methylaniline	95-53-4	FALSE	FALSE	75	2	3	Yes	366	LTEA_HepaRG_CYP1A1_up
DTXSID1026164	2-Methylaniline	95-53-4	FALSE	FALSE	75	2	3	Yes	366	TOX21_RXR_BLA_Agonist_ch2
DTXSID1026241	3,3,5-Trimethylcyclohexyl salicylate	118-56-9	FALSE	TRUE	NA	4	5	No	723	NA
DTXSID1026457	Azobisisobutyronitrile	78-67-1	FALSE	FALSE	100	2	3	Yes	60	NVS_ENZ_hMMP9
DTXSID1026457	Azobisisobutyronitrile	78-67-1	FALSE	FALSE	100	2	3	Yes	60	NVS_NR_hPXR
DTXSID1026536	1H,3H-Benzo(1,2-c:4,5-c')difuran-1,3,5,7-tetrone	89-32-7	FALSE	TRUE	2250	3	5	No	1279	NA
DTXSID1026615	Ethylene glycol dimethacrylate	97-90-5	FALSE	TRUE	3300	3	5	No	1116	NA
DTXSID1026619	Benzenesulfonyl chloride	98-09-9	FALSE	FALSE	1960	3	4	Yes	791	NA
DTXSID1026665	3-Pyridinecarbonitrile	100-54-9	FALSE	FALSE	1185	3	4	Yes	24	LTEA_HepaRG_CYP1A1_up
DTXSID1026667	2-Vinylpyridine	100-69-6	FALSE	FALSE	100	2	3	Yes	19	ATG_NRF1_CIS_up
DTXSID1026740	Dimethyl decanedioate	106-79-6	FALSE	TRUE	NA	3	5	No	63	NA
DTXSID1026792	3-Methylaniline	108-44-1	FALSE	FALSE	450	2	4	Yes	366	TOX21_AhR_LUC_Agonist
DTXSID1026792	3-Methylaniline	108-44-1	FALSE	FALSE	450	2	4	Yes	366	LTEA_HepaRG_CYP1A1_up
DTXSID1026792	3-Methylaniline	108-44-1	FALSE	FALSE	450	2	4	Yes	366	TOX21_RXR_BLA_Agonist_ch2
DTXSID1026796	1-Methoxy-2-propyl acetate	108-65-6	FALSE	TRUE	5155	4	5	No	188	NA
DTXSID1026879	Hexamethyleneimine	111-49-9	TRUE	FALSE	20.7	1	2	Yes	25	CEETOX_H295R_CORTISOL_dn
DTXSID1026902	N,N,N-Trimethyloctadecan-1-aminium chloride	112-03-8	FALSE	FALSE	702.5	3	4	Yes	426	TOX21_SSH_3T3_GLI3_Antagonist
DTXSID1026904	2-Butoxyethyl acetate	112-07-2	FALSE	FALSE	1880	3	4	Yes	78	TOX21_RXR_BLA_Agonist_ratio
DTXSID1026906	N,N-Dimethyldodecan-1-amine	112-18-5	FALSE	FALSE	740	3	4	Yes	587	NVS_OR_gSIGMA_NonSelective
DTXSID1026908	2-Hexyloxyethanol	112-25-4	FALSE	FALSE	830	3	4	Yes	70	LTEA_HepaRG_CYP1A1_up
DTXSID1027007	Propanoic anhydride	123-62-6	FALSE	TRUE	2360	3	5	No	174	TOX21_p53_BLA_p5_ratio
DTXSID1027134	Bis(2-ethylhexyl) phosphate	298-07-7	FALSE	TRUE	4940	3	5	No	436	NA
DTXSID1027184	Decamethylcyclopentasiloxane	541-02-6	FALSE	TRUE	NA	4	5	No	307	TOX21_ERa_BLA_Antagonist_ratio
DTXSID1027184	Decamethylcyclopentasiloxane	541-02-6	FALSE	TRUE	NA	4	5	No	307	BSK_4H_VEGFRII_down
DTXSID1027186	Ethyl chloroformate	541-41-3	FALSE	FALSE	270	2	3	Yes	506	NA
DTXSID1027263	Pentyl acetate	628-63-7	FALSE	TRUE	6500	4	5	No	174	TOX21_p53_BLA_p5_ratio
DTXSID1027265	1,6-Hexanediol	629-11-8	FALSE	TRUE	3000	3	5	No	556	NVS_TR_hDAT
DTXSID1027267	Tetradecane	629-59-4	FALSE	TRUE	NA	4	5	No	324	NVS_NR_mERa
DTXSID1027344	Azacyclotridecan-2-one	947-04-6	FALSE	TRUE	2330	3	5	No	838	NA
DTXSID1027390	Phenolsulfonic acid	1333-39-7	FALSE	FALSE	1900	3	4	Yes	NA	NA
DTXSID1027396	Anhydrosorbitol stearate	1338-41-6	FALSE	TRUE	31000	4	5	No	NA	NA
DTXSID1027479	2-(2H-Benzotriazol-2-yl)-4-methylphenol	2440-22-4	FALSE	TRUE	10000	4	5	No	1044	NA
DTXSID1027500	2-Propoxyethanol	2807-30-9	FALSE	TRUE	3089	3	5	No	70	LTEA_HepaRG_CYP1A1_up
DTXSID1027502	2-Isopropyl-6-methyl-4-pyrimidone	2814-20-2	FALSE	TRUE	2700	3	5	No	626	NA
DTXSID1027504	2-(Dimethylamino)ethyl methacrylate	2867-47-2	FALSE	FALSE	455	2	4	Yes	314	TOX21_PR_BLA_Agonist_ratio
DTXSID1027504	2-(Dimethylamino)ethyl methacrylate	2867-47-2	FALSE	FALSE	455	2	4	Yes	314	ATG_HSE_CIS_up
DTXSID1027506	3,5-Dichlorobenzoyl chloride	2905-62-6	FALSE	FALSE	794	3	4	Yes	807	NA
DTXSID1027508	2-Butenedioic acid (2Z)-, dioctyl ester	2915-53-9	FALSE	TRUE	14200	4	5	No	325	NA
DTXSID1027550	Sodium chloroacetate	3926-62-3	FALSE	FALSE	76	2	3	Yes	1134	TOX21_p53_BLA_p5_ratio
DTXSID1027558	p-Toluenesulphonyl isocyanate	4083-64-1	FALSE	TRUE	2234	3	5	No	487	NA
DTXSID1027633	Irganox 1010	6683-19-8	FALSE	TRUE	NA	4	5	No	447	NA
DTXSID1027635	2,2,4-Trimethyl-1,3-pentanediol diisobutyrate	6846-50-0	FALSE	TRUE	NA	3	5	No	475	NA
DTXSID1027714	Oleyl alcohol condensed with 2 moles ethylene oxide	9004-98-2	FALSE	TRUE	2700	3	5	No	NA	NA
DTXSID1027764	N,N-Dimethyldecanamide	14433-76-2	FALSE	TRUE	NA	3	5	No	585	NA
DTXSID1027841	Isooctyl 2-mercaptoacetate	25103-09-7	FALSE	FALSE	348	2	4	Yes	NA	NA
DTXSID1027924	Diisodecyl hexanedioate	27178-16-1	FALSE	TRUE	20500	4	5	No	NA	NA
DTXSID1027974	4-tert-Butylcyclohexyl acetate	32210-23-4	FALSE	TRUE	5001	4	5	No	279	NA
DTXSID1029120	4,4'-Biphenyldiol	92-88-6	FALSE	TRUE	4920	3	5	No	975	NVS_ADME_hCYP19A1
DTXSID1029124	1,2,4,5-Tetramethylbenzene	95-93-2	FALSE	TRUE	6989	4	5	No	1364	NA
DTXSID1029128	Tetrahydrofurfuryl alcohol	97-99-4	FALSE	FALSE	1600	3	4	Yes	2067	ACEA_AR_agonist_80hr
DTXSID1029170	4-Methylpent-3-en-2-one	141-79-7	FALSE	FALSE	300	2	4	Yes	1101	OT_ERa_EREGFP_0120
DTXSID1029203	1-Chloro-2-(diethylamine)ethane hydrochloride	869-24-9	TRUE	FALSE	50	1	2	Yes	13	TOX21_p53_BLA_p1_ch2
DTXSID1029203	1-Chloro-2-(diethylamine)ethane hydrochloride	869-24-9	TRUE	FALSE	50	1	2	Yes	13	ATG_Myc_CIS_up
DTXSID1029623	Carbonic acid, barium salt (1:1)	513-77-9	FALSE	FALSE	418	2	4	Yes	551	NA
DTXSID1029671	Etidronate disodium	7414-83-7	FALSE	FALSE	1340	3	4	Yes	1194	NA
DTXSID1030319	3-Amino-9-ethylcarbazole	132-32-1	FALSE	FALSE	144	2	3	Yes	976	BSK_LPS_IL1a_down
DTXSID1030606	Acesulfame potassium	55589-62-3	FALSE	TRUE	5438	4	5	No	1662	NVS_TR_hNET
DTXSID1031591	Methoxyacetic acid	625-45-6	FALSE	FALSE	1000	3	4	Yes	538	NA
DTXSID1032303	(Z)-11-Hexadecenal	53939-28-9	FALSE	TRUE	NA	4	5	No	1449	TOX21_p53_BLA_p2_ch1
DTXSID1032305	(Z)-Dichloropropene	10061-01-5	FALSE	FALSE	81.5	2	3	Yes	80	NA
DTXSID1032309	2,4-D-Butotyl	1929-73-3	FALSE	FALSE	831	3	4	Yes	1464	TOX21_p53_BLA_p5_ch1
DTXSID1032355	Clomazone	81777-89-1	FALSE	FALSE	1369	3	4	Yes	750	NVS_TR_hDAT
DTXSID1032359	Cyprodinil	121552-61-2	FALSE	TRUE	NA	3	5	No	540	NA
DTXSID1032482	Tebupirimfos	96182-53-5	TRUE	FALSE	NA	1	1	Yes	1821	NCCT_QuantiLum_inhib_dn
DTXSID1032484	Temephos	3383-96-8	FALSE	FALSE	444	2	4	Yes	1479	NVS_ADME_rCYP2C6
DTXSID1032488	Thiazopyr	117718-60-2	FALSE	TRUE	NA	4	5	No	716	NA
DTXSID1032511	1,3,5-Triethylhexahydro-s-triazine	7779-27-3	FALSE	FALSE	316	2	4	Yes	42	ATG_HSE_CIS_up
DTXSID1032511	1,3,5-Triethylhexahydro-s-triazine	7779-27-3	FALSE	FALSE	316	2	4	Yes	42	TOX21_SBE_BLA_Antagonist_ch2
DTXSID1032519	Acibenzolar-S-methyl	135158-54-2	FALSE	TRUE	NA	NA	5	No	1030	NA
DTXSID1032569	Pirimicarb	23103-98-2	FALSE	FALSE	100	2	3	Yes	1260	LTEA_HepaRG_CYP3A7_up
DTXSID1032569	Pirimicarb	23103-98-2	FALSE	FALSE	100	2	3	Yes	1260	TOX21_TSHR_Antagonist_ratio
DTXSID1032640	Pyriproxyfen	95737-68-1	FALSE	TRUE	NA	4	5	No	1911	NA
DTXSID1032642	Rimsulfuron	122931-48-0	FALSE	TRUE	NA	4	5	No	276	NA
DTXSID1032646	N-Ethylperfluorooctanesulfonamide	4151-50-2	FALSE	FALSE	507	3	4	Yes	1752	BSK_BE3C_HLADR_down
DTXSID1032648	Z-Tetrachlorvinphos	22248-79-9	FALSE	FALSE	480	2	4	Yes	962	NVS_MP_rPBR
DTXSID1032690	Indoxacarb	173584-44-6	FALSE	FALSE	268	2	3	Yes	1365	LTEA_HepaRG_BCL2L11_dn
DTXSID1033161	Aldicarb sulfoxide	1646-87-3	TRUE	FALSE	0.49	1	1	Yes	563	ATG_FXR_TRANS_up
DTXSID1033161	Aldicarb sulfoxide	1646-87-3	TRUE	FALSE	0.49	1	1	Yes	563	LTEA_HepaRG_GADD45A_dn
DTXSID1033161	Aldicarb sulfoxide	1646-87-3	TRUE	FALSE	0.49	1	1	Yes	563	APR_HepG2_CellCycleArrest_24h_dn
DTXSID1033664	17-Methyltestosterone	58-18-4	FALSE	TRUE	2500	3	5	No	1478	TOX21_AR_LUC_MDAKB2_Antagonist_10nM_R1881
DTXSID1033876	Phenethyl bromide	103-63-9	FALSE	FALSE	811	3	4	Yes	225	NA
DTXSID1034187	Tamoxifen	10540-29-1	FALSE	TRUE	4100	3	5	No	341	NVS_GPCR_hOpiate_mu
DTXSID1034210	Prodiamine	29091-21-2	FALSE	TRUE	15380	4	5	No	1287	BSK_BE3C_TGFb1_down
DTXSID1034210	Prodiamine	29091-21-2	FALSE	TRUE	15380	4	5	No	1287	TOX21_RAR_LUC_Antagonist
DTXSID1034210	Prodiamine	29091-21-2	FALSE	TRUE	15380	4	5	No	1287	TOX21_TSHR_HTRF_Agonist_ch1
DTXSID1034212	Spiroxamine	118134-30-8	FALSE	FALSE	NA	NA	4	Yes	731	NVS_GPCR_hM4
DTXSID1034214	1-Hydroxyvitamin D2	54573-75-0	TRUE	FALSE	3.5	1	1	Yes	1964	ATG_VDR_TRANS_up
DTXSID1034260	Oxytetracycline	79-57-2	FALSE	TRUE	4800	3	5	No	356	NVS_GPCR_mCCKAPeripheral
DTXSID1034260	Oxytetracycline	79-57-2	FALSE	TRUE	4800	3	5	No	356	TOX21_PPARd_BLA_agonist_ch2
DTXSID1034503	Cyhalofop-butyl	122008-85-9	FALSE	TRUE	NA	4	5	No	817	NA
DTXSID1034634	Forchlorfenuron	68157-60-8	FALSE	TRUE	4904	3	5	No	510	NA
DTXSID1034844	Procyazine	32889-48-8	FALSE	FALSE	290	2	3	Yes	811	CEETOX_H295R_ESTRONE_up
DTXSID1034844	Procyazine	32889-48-8	FALSE	FALSE	290	2	3	Yes	811	TOX21_SSH_3T3_GLI3_Antagonist
DTXSID1034925	Potassium 2,4-hexadienoate	590-00-1	FALSE	TRUE	4340	3	5	No	522	TOX21_ERa_BLA_Agonist_ratio
DTXSID1034929	Spiromesifen	283594-90-1	FALSE	TRUE	NA	3	5	No	1191	NA
DTXSID1034973	Tralkoxydim	87820-88-0	FALSE	FALSE	934	3	4	Yes	2148	LTEA_HepaRG_NQO1_dn
DTXSID1035288	8,10-Dodecadien-1-ol	33956-49-9	FALSE	TRUE	NA	3	5	No	1488	NVS_NR_hGR
DTXSID1037197	Captopril	62571-86-2	FALSE	TRUE	4245	3	5	No	567	NA
DTXSID1037224	Erythromycin estolate	3521-62-8	FALSE	FALSE	1447	3	4	Yes	638	NA
DTXSID1037272	Tacrine	321-64-2	FALSE	FALSE	70	2	3	Yes	855	NA
DTXSID1037511	Chlormephos	24934-91-6	TRUE	FALSE	7	1	2	Yes	1659	NA
DTXSID1037515	Crufomate	299-86-5	FALSE	FALSE	460	2	4	Yes	1707	NA
DTXSID1037565	Mepronil	55814-41-0	FALSE	TRUE	10000	4	5	No	166	NA
DTXSID1038666	Chlorpyrifos oxon	5598-15-2	FALSE	FALSE	135	2	3	Yes	1556	NHEERL_ZF_144hpf_TERATOSCORE_up
DTXSID1038666	Chlorpyrifos oxon	5598-15-2	FALSE	FALSE	135	2	3	Yes	1556	CLD_UGT1A1_48hr
DTXSID1038743	5-Methyl-1H-benzotriazole	136-85-6	FALSE	FALSE	1600	3	4	Yes	1044	NA
DTXSID1038799	2-Amino-5-(diethylamino)toluene monohydrochloride	2051-79-8	FALSE	FALSE	200	2	3	Yes	93	TOX21_AhR_LUC_Agonist
DTXSID1038878	Resorcinol monobenzoate	136-36-7	FALSE	FALSE	800	3	4	Yes	722	ATG_DR4_LXR_CIS_up
DTXSID1040110	Ethyl propionate	105-37-3	FALSE	TRUE	8732	4	5	No	174	TOX21_p53_BLA_p5_ratio
DTXSID1040112	Ethyl heptanoate	106-30-9	FALSE	TRUE	NA	4	5	No	63	NA
DTXSID1040295	Propamocarb	24579-73-5	FALSE	TRUE	2001	3	5	No	1649	NA
DTXSID1040320	Bifenox	42576-02-3	FALSE	TRUE	6400	4	5	No	1057	NA
DTXSID1040324	m-Cumenyl methylcarbamate	64-00-6	TRUE	FALSE	16	1	2	Yes	1047	TOX21_RXR_BLA_Agonist_ch2
DTXSID1040372	Epoxiconazole	133855-98-8	FALSE	TRUE	5001	4	5	No	754	NVS_ADME_hCYP2B6
DTXSID1040617	Sulmazole	73384-60-8	FALSE	FALSE	315	2	4	Yes	249	NA
DTXSID1040661	Clofibric acid	882-09-7	FALSE	FALSE	897	3	4	Yes	102	TOX21_RXR_BLA_Agonist_ch2
DTXSID1040667	Diisopropyl fluorophosphate	55-91-4	TRUE	FALSE	5	1	2	Yes	423	NA
DTXSID1040792	Pyridoxine hydrochloride	58-56-0	FALSE	TRUE	4000	3	5	No	74	NA
DTXSID1040794	Sodium 2-phenylphenate tetrahydrate	6152-33-6	FALSE	FALSE	1049	3	4	Yes	975	NVS_ADME_hCYP19A1
DTXSID1041263	1-Chloro-2-methyl-3-nitrobenzene	83-42-1	FALSE	TRUE	2320	3	5	No	218	TOX21_AR_LUC_MDAKB2_Antagonist_0.5nM_R1881
DTXSID1041267	1-Ethoxy-2-propanol	1569-02-4	FALSE	TRUE	4400	3	5	No	435	NA
DTXSID1041396	2-Butanethiol	513-53-1	FALSE	TRUE	5176	4	5	No	406	NA
DTXSID1041425	(2E)-2-Hexenal	6728-26-3	FALSE	FALSE	780	3	4	Yes	1449	TOX21_p53_BLA_p2_ch1
DTXSID1041479	3-Azetidinecarboxylic acid	36476-78-5	FALSE	TRUE	NA	4	5	No	1871	NA
DTXSID1041508	4-Chloro-2-methylaniline	95-69-2	FALSE	FALSE	1058	3	4	Yes	103	TOX21_ERa_LUC_VM7_Antagonist_0.1nM_E2
DTXSID1041508	4-Chloro-2-methylaniline	95-69-2	FALSE	FALSE	1058	3	4	Yes	103	CEETOX_H295R_OHPROG_noMTC_up
DTXSID1041681	Bromofenoxim	13181-17-4	FALSE	FALSE	1100	3	4	Yes	244	TOX21_p53_BLA_p3_ch2
DTXSID1041683	Bromofos	2104-96-3	FALSE	FALSE	1600	3	4	Yes	1426	TOX21_AP1_BLA_Agonist_ch2
DTXSID1041683	Bromofos	2104-96-3	FALSE	FALSE	1600	3	4	Yes	1426	BSK_3C_TissueFactor_up
DTXSID1041847	Dibutyl decanedioate	109-43-3	FALSE	TRUE	14870	4	5	No	63	NA
DTXSID1041891	Diphenylmethane	101-81-5	FALSE	TRUE	2250	3	5	No	118	NA
DTXSID1041920	2-(2-Ethylhexyloxy)ethanol	1559-35-9	FALSE	TRUE	3080	3	5	No	266	NA
DTXSID1041978	Flufenoxuron	101463-69-8	FALSE	TRUE	NA	NA	5	No	157	TOX21_FXR_BLA_antagonist_ratio
DTXSID1042077	Isoproturon	34123-59-6	FALSE	FALSE	1826	3	4	Yes	1047	TOX21_RXR_BLA_Agonist_ch2
DTXSID1042285	Phosfolan	947-02-4	TRUE	FALSE	8.9	1	2	Yes	1545	NA
DTXSID1042360	N-(4-Nitrophenyl)-N'-(3-pyridinylmethyl)urea	53558-25-1	TRUE	FALSE	4.75	1	1	Yes	107	TOX21_GR_BLA_Agonist_ch2
DTXSID1042364	Quinmerac	90717-03-6	FALSE	TRUE	NA	4	5	No	1186	NA
DTXSID1042441	Terbucarb	1918-11-2	FALSE	TRUE	NA	4	5	No	1459	NA
DTXSID1042445	Terbumeton	33693-04-8	FALSE	FALSE	433	2	4	Yes	1304	BSK_LPS_TNFa_down
DTXSID1042445	Terbumeton	33693-04-8	FALSE	FALSE	433	2	4	Yes	1304	TOX21_PPARd_BLA_Antagonist_ch1
DTXSID1042491	Triethoxypentylsilane	2761-24-2	FALSE	TRUE	20000	4	5	No	397	NA
DTXSID1042574	Sulpiride	15676-16-1	FALSE	TRUE	9800	4	5	No	288	NA
DTXSID1043881	Imipramine	50-49-7	FALSE	FALSE	250	2	3	Yes	620	TOX21_SSH_3T3_GLI3_Antagonist
DTXSID1043881	Imipramine	50-49-7	FALSE	FALSE	250	2	3	Yes	620	TOX21_MMP_ratio_up
DTXSID1044221	Indinavir sulfate	157810-81-6	FALSE	TRUE	NA	4	5	No	1285	NA
DTXSID1044227	Pramipexole dihydrochloride monohydrate	191217-81-9	FALSE	FALSE	NA	3	4	Yes	295	NA
DTXSID1044352	Methyl phenylacetate	101-41-7	FALSE	TRUE	2550	3	5	No	112	NA
DTXSID1044354	N-Butyldiethanolamine	102-79-4	FALSE	TRUE	4250	3	5	No	15	LTEA_HepaRG_HIF1A_up
DTXSID1044431	2-(tert-Butylamino)ethanol	4620-70-6	FALSE	FALSE	1620	3	4	Yes	505	LTEA_HepaRG_MMP10_up
DTXSID1044435	Procaine hydrochloride	51-05-8	FALSE	FALSE	200	2	3	Yes	1827	TOX21_p53_BLA_p3_ch1
DTXSID1044439	Butyl cyanoacetate	5459-58-5	FALSE	TRUE	4180	3	5	No	1013	NA
DTXSID1044481	1,1'-Disulfanediyldiazepan-2-one	23847-08-7	FALSE	TRUE	NA	3	5	No	322	ATG_PPARa_TRANS_up
DTXSID1044487	Methyltrioctylammonium chloride	5137-55-3	FALSE	FALSE	223	2	3	Yes	1113	NVS_NR_hGR
DTXSID1044489	2-Chloro-N,N-dimethyl-3-oxobutanamide	5810-11-7	FALSE	FALSE	275	2	3	Yes	1907	BSK_3C_VCAM1_down
DTXSID1044560	5-Bromo-5-nitro-1,3-dioxane	30007-47-7	FALSE	FALSE	455	2	4	Yes	418	NVS_NR_hPPARg
DTXSID1044645	Hydralazine hydrochloride	304-20-1	FALSE	FALSE	173	2	3	Yes	76	TOX21_RAR_LUC_Agonist
DTXSID1044647	Pargyline hydrochloride	306-07-0	FALSE	FALSE	250	2	3	Yes	227	NA
DTXSID1044720	4-Methylpyridin-2-amine	695-34-1	FALSE	FALSE	200	2	3	Yes	59	NA
DTXSID1044728	3-[(3-Sulfanylpropanoyl)oxy]-2,2-bis{[(3-sulfanylpropanoyl)oxy]methyl}propyl 3-sulfanylpropanoate	7575-23-7	FALSE	FALSE	NA	3	4	Yes	842	TOX21_AutoFluor_HEK293_Cell_blue
DTXSID1044772	Citronellyl formate	105-85-1	FALSE	TRUE	8400	4	5	No	327	NA
DTXSID1044776	2-Cyanoethyl prop-2-enoate	106-71-8	FALSE	FALSE	180	2	3	Yes	373	ATG_BRE_CIS_up
DTXSID1044801	SEX	140-90-9	FALSE	FALSE	1700	3	4	Yes	1090	TOX21_AP1_BLA_Agonist_ch1
DTXSID1044853	Trisodium 2,4,6-trithioxo-1,3,5-triazinane-1,3,5-triide	17766-26-6	FALSE	FALSE	1182	3	4	Yes	1406	NA
DTXSID1044857	Triethoxy(2-methylpropyl)silane	17980-47-1	FALSE	TRUE	NA	NA	5	No	1418	NA
DTXSID1044986	3,6,9,12-Tetraoxatetradeca-1,13-diene	765-12-8	FALSE	TRUE	NA	4	5	No	1330	NA
DTXSID1045085	Trifluoperazine dihydrochloride	440-17-5	FALSE	FALSE	543	3	4	Yes	1153	TOX21_MMP_ratio_up
DTXSID1045114	Benzylhydrochlorothiazide	1824-50-6	FALSE	TRUE	NA	4	5	No	1427	NA
DTXSID1045116	Domperidone	57808-66-9	FALSE	TRUE	5243	4	5	No	1512	TOX21_MMP_ratio_up
DTXSID1045118	4,5-Diphenyl-2-Oxazolepropanoic acid	21256-18-8	FALSE	TRUE	4470	3	5	No	1532	NA
DTXSID1045166	Lidocaine	137-58-6	FALSE	FALSE	317	2	4	Yes	828	TOX21_p53_BLA_p5_ch1
DTXSID1045245	Zoxazolamine	61-80-3	FALSE	FALSE	782	3	4	Yes	1341	NA
DTXSID1045291	Oxyphenbutazone	129-20-4	FALSE	FALSE	329	2	4	Yes	861	NA
DTXSID1045293	Benzydamine hydrochloride	132-69-4	FALSE	FALSE	740	3	4	Yes	978	NA
DTXSID1045297	Hexetidine	141-94-6	FALSE	FALSE	NA	3	4	Yes	53	NA
DTXSID1045328	Isoxsuprine hydrochloride	579-56-6	FALSE	FALSE	1750	3	4	Yes	1043	TOX21_TSHR_HTRF_Agonist_ch1
DTXSID1045328	Isoxsuprine hydrochloride	579-56-6	FALSE	FALSE	1750	3	4	Yes	1043	TOX21_SBE_BLA_Antagonist_ratio
DTXSID1045372	Mebeverine hydrochloride	2753-45-9	FALSE	FALSE	1540	3	4	Yes	209	NA
DTXSID1045405	Doxycycline hydrochloride	10592-13-9	FALSE	FALSE	1700	3	4	Yes	356	NVS_GPCR_mCCKAPeripheral
DTXSID1045405	Doxycycline hydrochloride	10592-13-9	FALSE	FALSE	1700	3	4	Yes	356	TOX21_PPARd_BLA_agonist_ch2
DTXSID1045407	Trimetazidine dihydrochloride	13171-25-0	FALSE	FALSE	1700	3	4	Yes	158	TOX21_AR_LUC_MDAKB2_Agonist_3uM_Nilutamide
DTXSID1045407	Trimetazidine dihydrochloride	13171-25-0	FALSE	FALSE	1700	3	4	Yes	158	TOX21_MMP_ratio_up
DTXSID1045409	Tolfenamic acid	13710-19-5	FALSE	FALSE	225	2	3	Yes	127	TOX21_AR_BLA_Antagonist_ch1
DTXSID1045453	Pivmecillinam hydrochloride	32887-03-9	FALSE	TRUE	9500	4	5	No	1813	NA
DTXSID1045459	Pivampicillin	33817-20-8	FALSE	TRUE	NA	4	5	No	1687	TOX21_GR_BLA_Agonist_ch2
DTXSID1045530	Dorzolamide hydrochloride	130693-82-2	FALSE	FALSE	1927	3	4	Yes	348	NA
DTXSID1045534	Flunisolide	3385-03-3	TRUE	FALSE	NA	1	1	Yes	1223	ATG_RARa_TRANS_up
DTXSID1045534	Flunisolide	3385-03-3	TRUE	FALSE	NA	1	1	Yes	1223	TOX21_PR_BLA_Agonist_ch1
DTXSID1045534	Flunisolide	3385-03-3	TRUE	FALSE	NA	1	1	Yes	1223	TOX21_AR_LUC_MDAKB2_Agonist_3uM_Nilutamide
DTXSID1045536	Disopyramide	3737-09-5	FALSE	FALSE	333	2	4	Yes	1565	NA
DTXSID1045538	Cefotiam hydrochloride	66309-69-1	FALSE	TRUE	NA	4	5	No	338	NA
DTXSID1045580	Metaraminol bitartrate	33402-03-8	FALSE	FALSE	240	2	3	Yes	254	NA
DTXSID1045588	Betahistine mesylate	54856-23-4	FALSE	TRUE	3030	3	5	No	66	NA
DTXSID1045615	Fasudil hydrochloride	105628-07-7	FALSE	FALSE	335	2	4	Yes	348	NA
DTXSID1045619	Enrofloxacin	93106-60-6	FALSE	TRUE	5001	4	5	No	98	TOX21_PR_BLA_Agonist_ratio
DTXSID1045790	8-Ammonio-1,2,3,4-tetrahydro-2-methyl-4-phenylisoquinolinium maleate	32795-47-4	FALSE	FALSE	430	2	4	Yes	1646	NA
DTXSID1045792	Proadifen hydrochloride	62-68-0	FALSE	TRUE	2140	3	5	No	513	NVS_GPCR_hM4
DTXSID1045871	Carprofen	53716-49-7	FALSE	FALSE	74	2	3	Yes	1969	TOX21_HDAC_Inhibition
DTXSID1045873	Fosfomycin calcium	26016-98-8	FALSE	TRUE	NA	4	5	No	1284	NA
DTXSID1046055	Amiloxate	71617-10-2	FALSE	TRUE	9600	4	5	No	220	NA
DTXSID1046130	Tetridamine	17289-49-5	FALSE	FALSE	1850	3	4	Yes	7	TOX21_p53_BLA_p4_ch2
DTXSID1046215	Ethiazide	1824-58-4	FALSE	TRUE	NA	4	5	No	1005	NA
DTXSID1046265	Iophenoxic acid	96-84-4	FALSE	TRUE	2001	3	5	No	2043	TOX21_PPARg_BLA_antagonist_ratio
DTXSID1046396	DL-alpha Tocopheryl nicotinate	43119-47-7	FALSE	TRUE	NA	4	5	No	173	NA
DTXSID1046427	Lomerizine dihydrochloride	101477-54-7	FALSE	FALSE	307	2	4	Yes	158	TOX21_AR_LUC_MDAKB2_Agonist_3uM_Nilutamide
DTXSID1046427	Lomerizine dihydrochloride	101477-54-7	FALSE	FALSE	307	2	4	Yes	158	TOX21_MMP_ratio_up
DTXSID1046429	Lacidipine	103890-78-4	FALSE	FALSE	880	3	4	Yes	251	TOX21_p53_BLA_p3_ch2
DTXSID1046475	Trocimine	14368-24-2	FALSE	FALSE	130	2	3	Yes	1131	NA
DTXSID1046479	Epalrestat	82159-09-9	TRUE	FALSE	5.3	1	2	Yes	2160	TOX21_PPARg_BLA_Agonist_ch2
DTXSID1046502	Epinastine hydrochloride	108929-04-0	FALSE	FALSE	192	2	3	Yes	497	NA
DTXSID1046504	Indoramin hydrochloride	38821-52-2	FALSE	FALSE	1800	3	4	Yes	732	TOX21_PR_BLA_Agonist_ch1
DTXSID1046550	Pyrithioxin dihydrochloride	10049-83-9	FALSE	TRUE	6000	4	5	No	74	NA
DTXSID1046631	Eprazinone dihydrochloride	10402-53-6	FALSE	FALSE	763	3	4	Yes	275	NA
DTXSID1046637	Pirenoxine sodium	51410-30-1	FALSE	TRUE	NA	4	5	No	1988	NA
DTXSID1046639	Pilsicainide	88069-67-4	FALSE	FALSE	255	2	3	Yes	1975	NA
DTXSID1046710	Norfenefrine hydrochloride	4779-94-6	FALSE	FALSE	390	2	4	Yes	254	NA
DTXSID1046712	Carumonam sodium	86832-68-0	FALSE	TRUE	NA	4	5	No	2151	NA
DTXSID1046714	Fleroxacin	79660-72-3	FALSE	TRUE	NA	3	5	No	98	TOX21_PR_BLA_Agonist_ratio
DTXSID1046716	Mofezolac	78967-07-4	FALSE	FALSE	887	3	4	Yes	763	NA
DTXSID1046760	Ethylmorphine	76-58-4	FALSE	FALSE	810	3	4	Yes	659	NA
DTXSID1046841	Dimefline hydrochloride	2740-04-7	TRUE	FALSE	14	1	2	Yes	691	TOX21_PR_BLA_Agonist_ch1
DTXSID1046845	Isothipendyl hydrochloride	1225-60-1	FALSE	FALSE	1220	3	4	Yes	830	NA
DTXSID1046847	Propiverine hydrochloride	54556-98-8	FALSE	TRUE	2250	3	5	No	974	TOX21_p53_BLA_p1_ch2
DTXSID1046849	Arotinolol hydrochloride	68377-91-3	FALSE	FALSE	86	2	3	Yes	1700	NA
DTXSID1046924	Carpronium chloride	13254-33-6	FALSE	FALSE	478	2	4	Yes	174	TOX21_p53_BLA_p5_ratio
DTXSID1047075	2,3,5-Trimethylpyrazine	14667-55-1	FALSE	FALSE	806	3	4	Yes	468	NA
DTXSID1047104	trans-2,cis-6-Nonadienal	557-48-2	FALSE	TRUE	NA	4	5	No	1449	TOX21_p53_BLA_p2_ch1
DTXSID1047106	Citronellic acid	502-47-6	FALSE	TRUE	2610	3	5	No	327	NA
DTXSID1047152	Geranyl butyrate	106-29-6	FALSE	TRUE	10660	4	5	No	329	NA
DTXSID1047158	2-Heptanol	543-49-7	FALSE	TRUE	2580	3	5	No	317	NVS_ENZ_hPTEN
DTXSID1047493	Midodrine hydrochloride	43218-56-0	FALSE	FALSE	68.8	2	3	Yes	1778	NA
DTXSID1047497	Octyl decyl phthalate	119-07-3	FALSE	TRUE	45000	4	5	No	705	LTEA_HepaRG_APOA5_dn
DTXSID1047524	Kanamycin A sulfate	25389-94-0	FALSE	TRUE	NA	3	5	No	892	NA
DTXSID1047570	(1R,5R)-3,3,5-trimethylcyclohexanol	933-48-2	FALSE	TRUE	2400	3	5	No	479	LTEA_HepaRG_CYP2E1_dn
DTXSID1047574	3,7-Dimethylocta-1,6-dien-3-yl propanoate	144-39-8	FALSE	TRUE	NA	4	5	No	330	NA
DTXSID1047601	1,1-Dimethylphenylethanol	100-86-7	FALSE	FALSE	1280	3	4	Yes	37	NA
DTXSID1047603	Benzyl 3-methylbutanoate	103-38-8	FALSE	TRUE	NA	4	5	No	181	NA
DTXSID1047605	Phenethyl cinnamate	103-53-7	FALSE	TRUE	5001	4	5	No	220	NA
DTXSID1047607	3-Phenylprop-2-en-1-yl propanoate	103-56-0	FALSE	TRUE	3400	3	5	No	220	NA
DTXSID1047609	4-Hydroxyoctanoic acid lactone	104-50-7	FALSE	TRUE	4400	3	5	No	260	NA
DTXSID1047651	Ethyl nonanoate	123-29-5	FALSE	TRUE	NA	4	5	No	63	NA
DTXSID1047730	Orange terpenes	8028-48-6	FALSE	TRUE	NA	4	5	No	NA	NA
DTXSID1047784	Flavoxate hydrochloride	3717-88-2	FALSE	FALSE	1040	3	4	Yes	691	TOX21_PR_BLA_Agonist_ch1
DTXSID1047786	Moricizine hydrochloride	29560-58-5	FALSE	FALSE	1000	3	4	Yes	1743	TOX21_FXR_BLA_antagonist_ratio
DTXSID1047788	Ciprofloxacin hydrochloride	93107-08-5	FALSE	TRUE	NA	4	5	No	98	TOX21_PR_BLA_Agonist_ratio
DTXSID1047813	Rimantadine hydrochloride	1501-84-4	FALSE	FALSE	640	3	4	Yes	1217	NA
DTXSID1047815	Chlorphentermine hydrochloride	151-06-4	FALSE	FALSE	150	2	3	Yes	167	NA
DTXSID1047819	Mefloquine hydrochloride	51773-92-3	FALSE	FALSE	880	3	4	Yes	1995	TOX21_AP1_BLA_Agonist_ratio
DTXSID1048590	Cefetamet pivoxil HCl	111696-23-2	FALSE	TRUE	NA	3	5	No	338	NA
DTXSID1048594	Ceftezole sodium	41136-22-5	FALSE	TRUE	NA	4	5	No	1679	NA
DTXSID1048598	Diflucortolone valerate	59198-70-8	FALSE	TRUE	3100	3	5	No	1197	NA
DTXSID1048677	Clindamycin phosphate	24729-96-2	FALSE	FALSE	1832	3	4	Yes	1259	NA
DTXSID1048708	Medazepam	2898-12-6	FALSE	FALSE	900	3	4	Yes	1311	TOX21_p53_BLA_p5_ch2
DTXSID1048750	Improsulfan tosylate	32784-82-0	FALSE	FALSE	108	2	3	Yes	1751	NA
DTXSID1048756	Trimethoquinol	18559-59-6	FALSE	TRUE	2001	3	5	No	1440	NA
DTXSID1048758	Perlapine	1977-11-3	FALSE	FALSE	660	3	4	Yes	1484	NA
DTXSID1048835	Thenalidine	86-12-4	FALSE	FALSE	1060	3	4	Yes	602	NA
DTXSID1048839	Bisoxatin acetate	14008-48-1	FALSE	TRUE	8000	4	5	No	1064	NA
DTXSID1048918	Dextromoramide tartrate	2922-44-3	FALSE	FALSE	71.8	2	3	Yes	1467	TOX21_CAR_Antagonist
DTXSID1048968	Terodiline hydrochloride	7082-21-5	FALSE	FALSE	465	2	4	Yes	1630	NA
DTXSID1049433	1-Phenyl-3-pyrazolidinone	92-43-3	FALSE	FALSE	200	2	3	Yes	486	NA
DTXSID1049697	o-Terphenyl	84-15-1	FALSE	FALSE	1900	3	4	Yes	2169	ATG_NURR1_TRANS_up
DTXSID1051484	2-(2-Methylpropoxy)naphthalene	2173-57-1	FALSE	TRUE	5930	4	5	No	1554	NA
DTXSID1051511	2,2,4,4,6,6,8,8-Octamethylcyclotetrasilazane	1020-84-4	FALSE	FALSE	100	2	3	Yes	92	NA
DTXSID1051690	2-Methoxybenzaldehyde	135-02-4	FALSE	TRUE	2500	3	5	No	22	NA
DTXSID1051771	4-Methyl-2-(2-methylprop-1-en-1-yl)tetrahydro-2H-pyran	16409-43-1	FALSE	TRUE	4300	3	5	No	31	NA
DTXSID1051852	N,N'-Ethylenedi-L-aspartic acid	20846-91-7	FALSE	TRUE	NA	3	5	No	1416	NA
DTXSID1052119	1,3-Dihydro-3,3-bis(4-hydroxy-m-tolyl)-2H-indol-2-one	47465-97-4	FALSE	FALSE	520	3	4	Yes	658	TOX21_AP1_BLA_Agonist_ch1
DTXSID1052290	2,4-Dibromophenol	615-58-7	TRUE	FALSE	50	1	2	Yes	384	TOX21_PPARg_BLA_antagonist_ratio
DTXSID1052290	2,4-Dibromophenol	615-58-7	TRUE	FALSE	50	1	2	Yes	384	LTEA_HepaRG_EZR_up
DTXSID1052585	9-Ethylcarbazole	86-28-2	FALSE	TRUE	NA	4	5	No	725	NA
DTXSID1052660	p-Toluenesulfonyl chloride	98-59-9	FALSE	TRUE	4680	3	5	No	785	NA
DTXSID1057612	Benzilonium bromide	1050-48-2	FALSE	FALSE	760	3	4	Yes	331	TOX21_AR_LUC_MDAKB2_Agonist_3uM_Nilutamide
DTXSID1057795	Nimorazole	6506-37-2	FALSE	FALSE	1540	3	4	Yes	33	ATG_AR_TRANS_up
DTXSID1057795	Nimorazole	6506-37-2	FALSE	FALSE	1540	3	4	Yes	33	CEETOX_H295R_CORTIC_dn
DTXSID1057820	Docarpamine	74639-40-0	FALSE	TRUE	2001	3	5	No	736	NA
DTXSID1058688	Ammonium O,O-diethyl dithiophosphate	1068-22-0	FALSE	TRUE	7900	4	5	No	401	NA
DTXSID2020006	Acetaminophen	103-90-2	FALSE	FALSE	1944	3	4	Yes	124	ATG_Sox_CIS_up
DTXSID2020054	3-Amino-9-ethylcarbazole hydrochloride	6109-97-3	FALSE	FALSE	234	2	3	Yes	976	BSK_LPS_IL1a_down
DTXSID2020137	Benzidine	92-87-5	FALSE	FALSE	309	2	4	Yes	749	LTEA_HepaRG_CYP3A5_dn
DTXSID2020185	C.I. Direct Blue 6	2602-46-2	FALSE	TRUE	8760	4	5	No	1465	NA
DTXSID2020189	FD&C Blue No. 1	3844-45-9	FALSE	TRUE	NA	3	5	No	1616	NA
DTXSID2020210	Butyl-N-(4-hydroxybutyl)nitrosamine	3817-11-6	FALSE	FALSE	1800	3	4	Yes	986	NVS_OR_gSIGMA_NonSelective
DTXSID2020212	4-Methyl-2-tert-butylphenol	2409-55-4	FALSE	TRUE	2500	3	5	No	784	BSK_SAg_Eselectin_down
DTXSID2020212	4-Methyl-2-tert-butylphenol	2409-55-4	FALSE	TRUE	2500	3	5	No	784	LTEA_HepaRG_FOXO1_dn
DTXSID2020212	4-Methyl-2-tert-butylphenol	2409-55-4	FALSE	TRUE	2500	3	5	No	784	ATG_RARb_TRANS_up
DTXSID2020212	4-Methyl-2-tert-butylphenol	2409-55-4	FALSE	TRUE	2500	3	5	No	784	ATG_RXRb_TRANS_up
DTXSID2020216	Butylated hydroxytoluene	128-37-0	FALSE	FALSE	890	3	4	Yes	784	BSK_SAg_Eselectin_down
DTXSID2020216	Butylated hydroxytoluene	128-37-0	FALSE	FALSE	890	3	4	Yes	784	LTEA_HepaRG_FOXO1_dn
DTXSID2020216	Butylated hydroxytoluene	128-37-0	FALSE	FALSE	890	3	4	Yes	784	ATG_RARb_TRANS_up
DTXSID2020216	Butylated hydroxytoluene	128-37-0	FALSE	FALSE	890	3	4	Yes	784	ATG_RXRb_TRANS_up
DTXSID2020260	Chenodeoxycholic acid	474-25-9	FALSE	TRUE	4000	3	5	No	915	TOX21_MMP_ratio_up
DTXSID2020262	Chloramben	133-90-4	FALSE	TRUE	3500	3	5	No	1006	NA
DTXSID2020266	Chloranil	118-75-2	FALSE	TRUE	4000	3	5	No	702	TOX21_FXR_BLA_Antagonist_ch1
DTXSID2020268	Chlorendic acid	115-28-6	FALSE	FALSE	1770	3	4	Yes	233	BSK_3C_HLADR_down
DTXSID2020268	Chlorendic acid	115-28-6	FALSE	FALSE	1770	3	4	Yes	233	ATG_DR5_CIS_up
DTXSID2020268	Chlorendic acid	115-28-6	FALSE	FALSE	1770	3	4	Yes	233	LTEA_HepaRG_ABCB1_up
DTXSID2020341	Codeine	76-57-3	FALSE	FALSE	427	2	4	Yes	659	NA
DTXSID2020347	Coumaphos	56-72-4	TRUE	FALSE	13	1	2	Yes	1750	NVS_ADME_hCYP2B6
DTXSID2020391	Diallate	2303-16-4	FALSE	FALSE	395	2	4	Yes	1598	LTEA_HepaRG_FOXO1_dn
DTXSID2020420	Propyzamide	23950-58-5	FALSE	TRUE	3350	3	5	No	1626	NA
DTXSID2020424	Chloranocryl	2164-09-2	FALSE	FALSE	1800	3	4	Yes	104	TOX21_AR_LUC_MDAKB2_Antagonist_0.5nM_R1881
DTXSID2020424	Chloranocryl	2164-09-2	FALSE	FALSE	1800	3	4	Yes	104	LTEA_HepaRG_THRSP_dn
DTXSID2020426	Dicloran	99-30-9	FALSE	TRUE	2400	3	5	No	796	TOX21_PGC_ERR_Antagonist
DTXSID2020426	Dicloran	99-30-9	FALSE	TRUE	2400	3	5	No	796	ATG_LXRa_TRANS_up
DTXSID2020428	Dichloroacetic acid	79-43-6	FALSE	TRUE	2820	3	5	No	899	LTEA_HepaRG_TIMP1_dn
DTXSID2020470	Diglycidyl resorcinol ether	101-90-6	FALSE	TRUE	2570	3	5	No	121	NA
DTXSID2020474	3,4-Dihydrocoumarin	119-84-6	FALSE	FALSE	1460	3	4	Yes	747	NA
DTXSID2020501	Methadone hydrochloride	1095-90-5	TRUE	FALSE	30	1	2	Yes	513	NVS_GPCR_hM4
DTXSID2020505	Dimethylaminoethanol	108-01-0	FALSE	FALSE	1192.95	3	4	Yes	15	LTEA_HepaRG_HIF1A_up
DTXSID2020507	N,N-Dimethylaniline	121-69-7	FALSE	FALSE	951	3	4	Yes	792	TOX21_ERa_LUC_VM7_Agonist
DTXSID2020507	N,N-Dimethylaniline	121-69-7	FALSE	FALSE	951	3	4	Yes	792	TOX21_PGC_ERR_Agonist
DTXSID2020634	5-Fluorouracil	51-21-8	FALSE	FALSE	230	2	3	Yes	1496	ACEA_AR_antagonist_80hr
DTXSID2020682	Hexachlorobenzene	118-74-1	FALSE	TRUE	3500	3	5	No	566	BSK_4H_VCAM1_down
DTXSID2020682	Hexachlorobenzene	118-74-1	FALSE	TRUE	3500	3	5	No	566	TOX21_p53_BLA_p5_ch2
DTXSID2020682	Hexachlorobenzene	118-74-1	FALSE	TRUE	3500	3	5	No	566	TOX21_AR_BLA_Agonist_ch2
DTXSID2020684	alpha-1,2,3,4,5,6-Hexachlorocyclohexane	319-84-6	FALSE	FALSE	177	2	3	Yes	1794	ATG_VDRE_CIS_up
DTXSID2020684	alpha-1,2,3,4,5,6-Hexachlorocyclohexane	319-84-6	FALSE	FALSE	177	2	3	Yes	1794	TOX21_TSHR_Agonist_ratio
DTXSID2020686	Lindane	58-89-9	FALSE	FALSE	88	2	3	Yes	1794	ATG_VDRE_CIS_up
DTXSID2020686	Lindane	58-89-9	FALSE	FALSE	88	2	3	Yes	1794	TOX21_TSHR_Agonist_ratio
DTXSID2020688	Hexachlorocyclopentadiene	77-47-4	FALSE	FALSE	315	2	4	Yes	1578	TOX21_PPARg_BLA_Antagonist_ch2
DTXSID2020713	Hydrochlorothiazide	58-93-5	FALSE	TRUE	2750	3	5	No	1005	NA
DTXSID2020717	4-(Benzyloxyl)phenol	103-16-2	FALSE	TRUE	NA	3	5	No	217	BSK_LPS_PGE2_down
DTXSID2020717	4-(Benzyloxyl)phenol	103-16-2	FALSE	TRUE	NA	3	5	No	217	BSK_SAg_Eselectin_up
DTXSID2020717	4-(Benzyloxyl)phenol	103-16-2	FALSE	TRUE	NA	3	5	No	217	ATG_ERa_TRANS_up
DTXSID2020761	Isoprene	78-79-5	FALSE	TRUE	NA	3	5	No	382	NA
DTXSID2020767	Isosafrole	120-58-1	FALSE	FALSE	1300	3	4	Yes	769	TOX21_RAR_LUC_Agonist
DTXSID2020767	Isosafrole	120-58-1	FALSE	FALSE	1300	3	4	Yes	769	TOX21_AR_LUC_MDAKB2_Agonist_3uM_Nilutamide
DTXSID2020844	Methyl methacrylate	80-62-6	FALSE	TRUE	7800	4	5	No	1116	NA
DTXSID2020846	Methylnitronitrosoguanidine	70-25-7	FALSE	FALSE	90	2	3	Yes	1312	TOX21_p53_BLA_p5_ch1
DTXSID2020890	6-Methyl-2-thiouracil	56-04-2	FALSE	FALSE	1500	3	4	Yes	1973	NCCT_TPO_AUR_dn
DTXSID2020892	Metronidazole	443-48-1	FALSE	TRUE	3000	3	5	No	1036	NA
DTXSID2020898	Mitomycin C	50-07-7	TRUE	FALSE	30	1	2	Yes	1639	TOX21_TR_LUC_GH3_Antagonist
DTXSID2020921	2-Naphthylamine	91-59-8	FALSE	FALSE	727	3	4	Yes	1017	ATG_Ahr_CIS_up
DTXSID2020923	Nefiracetam	77191-36-7	FALSE	FALSE	1182	3	4	Yes	1975	NA
DTXSID2020929	Niacinamide	98-92-0	FALSE	TRUE	3500	3	5	No	107	TOX21_GR_BLA_Agonist_ch2
DTXSID2020977	Nitromethane	75-52-5	FALSE	FALSE	940	3	4	Yes	1909	ATG_Myb_CIS_up
DTXSID2020977	Nitromethane	75-52-5	FALSE	FALSE	940	3	4	Yes	1909	NVS_ENZ_hPDE10
DTXSID2021026	N-Nitrosodibutylamine	924-16-3	FALSE	FALSE	1200	3	4	Yes	986	NVS_OR_gSIGMA_NonSelective
DTXSID2021028	N-Nitrosodiethylamine	55-18-5	FALSE	FALSE	220	2	3	Yes	357	NVS_ADME_hCYP4F12
DTXSID2021105	Pentachloronitrobenzene	82-68-8	FALSE	FALSE	1100	3	4	Yes	697	ATG_DR4_LXR_CIS_up
DTXSID2021105	Pentachloronitrobenzene	82-68-8	FALSE	FALSE	1100	3	4	Yes	697	ATG_ISRE_CIS_up
DTXSID2021105	Pentachloronitrobenzene	82-68-8	FALSE	FALSE	1100	3	4	Yes	697	LTEA_HepaRG_ADK_up
DTXSID2021105	Pentachloronitrobenzene	82-68-8	FALSE	FALSE	1100	3	4	Yes	697	LTEA_HepaRG_GCLC_up
DTXSID2021151	2-Phenylphenol	90-43-7	FALSE	FALSE	718.5	3	4	Yes	975	NVS_ADME_hCYP19A1
DTXSID2021159	Phthalic anhydride	85-44-9	FALSE	FALSE	1530	3	4	Yes	1279	NA
DTXSID2021232	Amaranth	915-67-3	FALSE	TRUE	6000	4	5	No	1414	NA
DTXSID2021234	FD&C Red 4	4548-53-2	FALSE	TRUE	NA	3	5	No	1560	NA
DTXSID2021236	HC Red 3	2871-01-4	FALSE	FALSE	NA	3	4	Yes	815	NA
DTXSID2021238	Resorcinol	108-46-3	FALSE	FALSE	301	2	4	Yes	466	NCCT_TPO_AUR_dn
DTXSID2021238	Resorcinol	108-46-3	FALSE	FALSE	301	2	4	Yes	466	LTEA_HepaRG_PTEN_dn
DTXSID2021284	Styrene	100-42-5	FALSE	FALSE	1000	3	4	Yes	18	NA
DTXSID2021286	Styrene oxide	96-09-3	FALSE	TRUE	2001	3	5	No	789	NA
DTXSID2021288	Sucrose	57-50-1	FALSE	TRUE	29700	4	5	No	1201	NA
DTXSID2021311	2,4,6-Tris(tert-butyl)phenol	732-26-3	FALSE	FALSE	1610	3	4	Yes	784	BSK_SAg_Eselectin_down
DTXSID2021311	2,4,6-Tris(tert-butyl)phenol	732-26-3	FALSE	FALSE	1610	3	4	Yes	784	LTEA_HepaRG_FOXO1_dn
DTXSID2021311	2,4,6-Tris(tert-butyl)phenol	732-26-3	FALSE	FALSE	1610	3	4	Yes	784	ATG_RARb_TRANS_up
DTXSID2021311	2,4,6-Tris(tert-butyl)phenol	732-26-3	FALSE	FALSE	1610	3	4	Yes	784	ATG_RXRb_TRANS_up
DTXSID2021315	2,3,7,8-Tetrachlorodibenzo-p-dioxin	1746-01-6	TRUE	FALSE	0.02	1	1	Yes	1378	TOX21_PGC_ERR_Antagonist
DTXSID2021317	1,1,1,2-Tetrachloroethane	630-20-6	FALSE	FALSE	670	3	4	Yes	300	NVS_ENZ_hPDE10
DTXSID2021319	Tetrachloroethylene	127-18-4	FALSE	TRUE	2629	3	5	No	898	BSK_LPS_PGE2_up
DTXSID2021365	4-Methylaniline hydrochloride	540-23-8	FALSE	FALSE	1285	3	4	Yes	366	TOX21_AhR_LUC_Agonist
DTXSID2021365	4-Methylaniline hydrochloride	540-23-8	FALSE	FALSE	1285	3	4	Yes	366	LTEA_HepaRG_CYP1A1_up
DTXSID2021365	4-Methylaniline hydrochloride	540-23-8	FALSE	FALSE	1285	3	4	Yes	366	TOX21_RXR_BLA_Agonist_ch2
DTXSID2021367	Toremifene citrate	89778-27-8	FALSE	TRUE	3000	3	5	No	341	NVS_GPCR_hOpiate_mu
DTXSID2021440	N-Vinyl-2-pyrrolidone	88-12-0	FALSE	FALSE	1022	3	4	Yes	598	ATG_THRa1_TRANS_up
DTXSID2021442	Voglibose	83480-29-9	FALSE	TRUE	20000	4	5	No	2030	NA
DTXSID2021448	2,4-Dimethylaniline hydrochloride	21436-96-4	FALSE	FALSE	1259	3	4	Yes	366	TOX21_AhR_LUC_Agonist
DTXSID2021448	2,4-Dimethylaniline hydrochloride	21436-96-4	FALSE	FALSE	1259	3	4	Yes	366	LTEA_HepaRG_CYP1A1_up
DTXSID2021448	2,4-Dimethylaniline hydrochloride	21436-96-4	FALSE	FALSE	1259	3	4	Yes	366	TOX21_RXR_BLA_Agonist_ch2
DTXSID2021492	Benzyl cyanide	140-29-4	FALSE	FALSE	270	2	3	Yes	267	NVS_ENZ_hPTEN
DTXSID2021575	Dalapon	75-99-0	FALSE	TRUE	6936	4	5	No	899	LTEA_HepaRG_TIMP1_dn
DTXSID2021577	1,3-Dichloropropanone	534-07-6	TRUE	FALSE	20	1	2	Yes	2008	TOX21_GR_BLA_Agonist_ratio
DTXSID2021577	1,3-Dichloropropanone	534-07-6	TRUE	FALSE	20	1	2	Yes	2008	TOX21_p53_BLA_p3_ch1
DTXSID2021600	Heptanoic acid	111-14-8	FALSE	TRUE	7000	4	5	No	337	NVS_GPCR_hM4
DTXSID2021602	Hexadecanoic acid	57-10-3	FALSE	TRUE	NA	4	5	No	594	NA
DTXSID2021604	Hexanal	66-25-1	FALSE	TRUE	4890	3	5	No	511	NHEERL_MED_hDIO3_dn
DTXSID2021654	Glutaric acid	110-94-1	FALSE	TRUE	6000	4	5	No	432	TOX21_PPARd_BLA_Antagonist_ch2
DTXSID2021654	Glutaric acid	110-94-1	FALSE	TRUE	6000	4	5	No	432	LTEA_HepaRG_BID_up
DTXSID2021656	Phenylacetic acid	103-82-2	FALSE	TRUE	2250	3	5	No	226	TOX21_PPARg_BLA_Agonist_ch2
DTXSID2021658	Propanal	123-38-6	FALSE	FALSE	1410	3	4	Yes	511	NHEERL_MED_hDIO3_dn
DTXSID2021731	Methanol	67-56-1	FALSE	TRUE	6200	4	5	No	857	ATG_AP_1_CIS_up
DTXSID2021735	Dimethyl sulfoxide	67-68-5	FALSE	TRUE	14500	4	5	No	1676	NA
DTXSID2021739	1-Propanol	71-23-8	FALSE	FALSE	1870	3	4	Yes	316	STM_H9_CystineISnorm_perc_dn
DTXSID2021781	Dibutyl phthalate	84-74-2	FALSE	TRUE	6300	4	5	No	705	LTEA_HepaRG_APOA5_dn
DTXSID2021810	2-Chloroaniline	95-51-2	FALSE	FALSE	1016	3	4	Yes	363	ATG_FoxA2_CIS_up
DTXSID2021816	Allyl methacrylate	96-05-9	FALSE	FALSE	70	2	3	Yes	1116	NA
DTXSID2021818	2-Methylbutanal	96-17-3	FALSE	TRUE	6400	4	5	No	511	NHEERL_MED_hDIO3_dn
DTXSID2021860	4-Chlorobenzaldehyde	104-88-1	FALSE	FALSE	1575	3	4	Yes	269	NA
DTXSID2021864	2,4-Dimethylphenol	105-67-9	FALSE	TRUE	2300	3	5	No	217	BSK_LPS_PGE2_down
DTXSID2021864	2,4-Dimethylphenol	105-67-9	FALSE	TRUE	2300	3	5	No	217	BSK_SAg_Eselectin_up
DTXSID2021864	2,4-Dimethylphenol	105-67-9	FALSE	TRUE	2300	3	5	No	217	ATG_ERa_TRANS_up
DTXSID2021866	Dibutyl adipate	105-99-7	FALSE	TRUE	12900	4	5	No	174	TOX21_p53_BLA_p5_ratio
DTXSID2021868	p-Xylene	106-42-3	FALSE	TRUE	3523	3	5	No	364	NVS_TR_rSERT
DTXSID2021941	2-(2-Ethoxyethoxy)ethanol	111-90-0	FALSE	TRUE	5570	4	5	No	558	NA
DTXSID2021943	2-Undecanone	112-12-9	FALSE	TRUE	NA	4	5	No	372	NA
DTXSID2021947	1-Tridecanol	112-70-9	FALSE	TRUE	17200	4	5	No	556	NVS_TR_hDAT
DTXSID2021949	2-Methyl-3-butyn-2-ol	115-19-5	FALSE	FALSE	1420	3	4	Yes	654	NA
DTXSID2021995	DEET	134-62-3	FALSE	FALSE	1950	3	4	Yes	1018	LTEA_HepaRG_CYP4A22_dn
DTXSID2021997	1-(2-Aminoethyl)piperazine	140-31-8	FALSE	TRUE	2140	3	5	No	370	TOX21_H2AX_HTRF_CHO_Agonist_ch2
DTXSID2022090	4-(2-Hydroxyethyl)morpholine	622-40-2	FALSE	TRUE	5500	4	5	No	443	BSK_SAg_Eselectin_down
DTXSID2022123	2-Hydroxyethyl acrylate	818-61-1	FALSE	FALSE	548	3	4	Yes	56	BSK_BE3C_uPAR_down
DTXSID2022123	2-Hydroxyethyl acrylate	818-61-1	FALSE	FALSE	548	3	4	Yes	56	CEETOX_H295R_PROG_up
DTXSID2022125	2-Nonanone	821-55-6	FALSE	TRUE	3200	3	5	No	372	NA
DTXSID2022179	Pentachloropyridine	2176-62-7	FALSE	FALSE	435	2	4	Yes	1556	NHEERL_ZF_144hpf_TERATOSCORE_up
DTXSID2022179	Pentachloropyridine	2176-62-7	FALSE	FALSE	435	2	4	Yes	1556	CLD_UGT1A1_48hr
DTXSID2022254	Terbufos	13071-79-9	TRUE	FALSE	1.6	1	1	Yes	952	ATG_ERa_TRANS_up
DTXSID2022331	2-(Butan-2-yl)phenol	89-72-5	FALSE	FALSE	320	2	4	Yes	674	ATG_RXRb_TRANS_up
DTXSID2022331	2-(Butan-2-yl)phenol	89-72-5	FALSE	FALSE	320	2	4	Yes	674	LTEA_HepaRG_BID_up
DTXSID2022333	sec-Butylbenzene	135-98-8	FALSE	TRUE	2240	3	5	No	87	NA
DTXSID2022381	meso-Hexestrol	84-16-2	FALSE	TRUE	NA	3	5	No	674	ATG_RXRb_TRANS_up
DTXSID2022381	meso-Hexestrol	84-16-2	FALSE	TRUE	NA	3	5	No	674	LTEA_HepaRG_BID_up
DTXSID2022541	Acenocoumarol	152-72-7	FALSE	FALSE	513	3	4	Yes	700	TOX21_PPARg_BLA_Agonist_ch2
DTXSID2022543	Acetanilide	103-84-4	FALSE	FALSE	800	3	4	Yes	214	NA
DTXSID2022595	Amlenanox	68302-57-8	FALSE	TRUE	10000	4	5	No	1410	ATG_VDR_TRANS_up
DTXSID2022628	Atenolol	29122-68-7	FALSE	TRUE	3000	3	5	No	1596	NA
DTXSID2022672	Betamethasone dipropionate	5593-20-4	FALSE	TRUE	NA	3	5	No	1197	NA
DTXSID2022676	Bethanechol chloride	590-63-6	FALSE	FALSE	1500	3	4	Yes	1983	TOX21_TRHR_HEK293_Agonist
DTXSID2022753	Cefazolin	25953-19-9	FALSE	TRUE	NA	4	5	No	1679	NA
DTXSID2022880	Danazol	17230-88-5	FALSE	TRUE	NA	4	5	No	854	NA
DTXSID2022888	Dehydrocholic acid	81-23-2	FALSE	TRUE	4000	3	5	No	910	NA
DTXSID2022915	Dibekacin	34493-98-6	FALSE	TRUE	NA	4	5	No	892	NA
DTXSID2022967	Doxifluridine	3094-09-5	FALSE	TRUE	3390	3	5	No	1766	TOX21_FXR_BLA_antagonist_ratio
DTXSID2023016	Ethisterone	434-03-7	FALSE	TRUE	NA	3	5	No	1478	TOX21_AR_LUC_MDAKB2_Antagonist_10nM_R1881
DTXSID2023064	Flumazenil	78755-81-4	FALSE	TRUE	4200	3	5	No	1879	NA
DTXSID2023143	Imipenem	64221-86-9	FALSE	TRUE	NA	4	5	No	2097	NA
DTXSID2023149	Iocetamic acid	16034-77-8	FALSE	TRUE	7100	4	5	No	1298	NA
DTXSID2023193	Lactose	63-42-3	FALSE	TRUE	NA	4	5	No	1201	NA
DTXSID2023195	Lamotrigine	84057-84-1	FALSE	FALSE	205	2	3	Yes	2150	NA
DTXSID2023222	Lomustine	13010-47-4	FALSE	FALSE	70	2	3	Yes	938	TOX21_AR_BLA_Agonist_ratio
DTXSID2023224	Loratadine	79794-75-5	FALSE	TRUE	NA	4	5	No	510	NA
DTXSID2023276	Methandrostenolone	72-63-9	FALSE	FALSE	NA	3	4	Yes	1504	TOX21_AP1_BLA_Agonist_ratio
DTXSID2023303	Methylprednisolone succinate	2375-03-3	FALSE	TRUE	NA	4	5	No	1504	TOX21_AP1_BLA_Agonist_ratio
DTXSID2023307	Methysergide	361-37-5	FALSE	TRUE	2100	3	5	No	617	NA
DTXSID2023430	Pentaerythritol tetranitrate	78-11-5	FALSE	FALSE	1660	3	4	Yes	1764	NVS_NR_hER
DTXSID2023480	Pipenzolate bromide	125-51-9	FALSE	FALSE	916	3	4	Yes	277	TOX21_GR_BLA_Agonist_ch2
DTXSID2023488	Piretanide	55837-27-9	FALSE	TRUE	5601	4	5	No	1721	NA
DTXSID2023519	Propantheline bromide	50-34-0	FALSE	FALSE	370	2	4	Yes	1966	BSK_BE3C_IL1a_up
DTXSID2023640	Terbinafine	91161-71-6	FALSE	TRUE	4000	3	5	No	2153	NA
DTXSID2023642	Terfenadine	50679-08-8	FALSE	FALSE	438	2	4	Yes	287	NA
DTXSID2023690	Torsemide	56211-40-6	FALSE	TRUE	NA	4	5	No	1211	TOX21_PPARg_BLA_Agonist_ch2
DTXSID2023692	Trandolapril	87679-37-6	FALSE	TRUE	NA	4	5	No	539	NA
DTXSID2023723	Tromethamine	77-86-1	FALSE	TRUE	5900	4	5	No	661	BSK_CASM3C_Thrombomodulin_up
DTXSID2023723	Tromethamine	77-86-1	FALSE	TRUE	5900	4	5	No	661	NVS_NR_mERa
DTXSID2023725	Troxipide	30751-05-4	FALSE	TRUE	2100	3	5	No	1774	NA
DTXSID2023727	(+)-Tubocurarine chloride hydrochloride	57-94-3	TRUE	FALSE	28	1	2	Yes	1589	TOX21_ERb_BLA_Agonist_ch2
DTXSID2023729	Sodium tyropanoate	7246-21-1	FALSE	TRUE	6500	4	5	No	253	NVS_TR_rNET
DTXSID2023775	Diphenylhydantoin sodium	630-93-3	FALSE	FALSE	1530	3	4	Yes	515	ATG_Myc_CIS_up
DTXSID2023775	Diphenylhydantoin sodium	630-93-3	FALSE	FALSE	1530	3	4	Yes	515	TOX21_FXR_BLA_Antagonist_ch1
DTXSID2024038	2,3-Dichloro-1-propanol	616-23-9	FALSE	FALSE	90	2	3	Yes	886	LTEA_HepaRG_TIMP1_dn
DTXSID2024038	2,3-Dichloro-1-propanol	616-23-9	FALSE	FALSE	90	2	3	Yes	886	BSK_LPS_IL1a_up
DTXSID2024086	Ethion	563-12-2	TRUE	FALSE	13	1	2	Yes	1661	LTEA_HepaRG_FOXO1_dn
DTXSID2024113	Fonofos	944-22-9	TRUE	FALSE	3	1	1	Yes	1749	TOX21_p53_BLA_p5_ratio
DTXSID2024115	Formic acid	64-18-6	FALSE	FALSE	1100	3	4	Yes	551	NA
DTXSID2024163	Linuron	330-55-2	FALSE	FALSE	1146	3	4	Yes	104	TOX21_AR_LUC_MDAKB2_Antagonist_0.5nM_R1881
DTXSID2024163	Linuron	330-55-2	FALSE	FALSE	1146	3	4	Yes	104	LTEA_HepaRG_THRSP_dn
DTXSID2024242	Paclobutrazol	76738-62-0	FALSE	FALSE	1300	3	4	Yes	446	NVS_ADME_hCYP3A4
DTXSID2024589	Benzotrifluoride	98-08-8	FALSE	TRUE	15000	4	5	No	1106	OT_ER_ERaERa_1440
DTXSID2024662	Brucine	357-57-3	TRUE	FALSE	1	1	1	Yes	1860	NVS_GPCR_gOpiateK
DTXSID2024662	Brucine	357-57-3	TRUE	FALSE	1	1	1	Yes	1860	UPITT_HCI_U2OS_AR_TIF2_Nucleoli_Agonist
DTXSID2024666	1,4-Butanediol	110-63-4	FALSE	FALSE	1350	3	4	Yes	316	STM_H9_CystineISnorm_perc_dn
DTXSID2024791	1-Chloronaphthalene	90-13-1	FALSE	FALSE	1540	3	4	Yes	1894	NA
DTXSID2024793	Chloroneb	2675-77-6	FALSE	TRUE	NA	4	5	No	1458	LTEA_HepaRG_CYP3A5_dn
DTXSID2024799	4-Chloro-3-nitrobenzotrifluoride	121-17-5	FALSE	FALSE	1075	3	4	Yes	728	BSK_BE3C_IL1a_up
DTXSID2024878	Cyclohexanone cyanohydrin	931-97-5	TRUE	FALSE	10	1	2	Yes	411	NA
DTXSID2024903	D&C Green 5	4403-90-1	FALSE	TRUE	NA	NA	5	No	1009	NA
DTXSID2024953	2-N-Dibutylaminoethanol	102-81-8	FALSE	FALSE	1070	3	4	Yes	15	LTEA_HepaRG_HIF1A_up
DTXSID2024955	Di-tert-butyl peroxide	110-05-4	FALSE	TRUE	NA	4	5	No	521	NA
DTXSID2025050	Diethylenetriamine	111-40-0	FALSE	FALSE	1080	3	4	Yes	557	OT_ERa_EREGFP_0120
DTXSID2025058	N,N-Diethyl-p-phenylenediamine	93-05-0	FALSE	FALSE	NA	2	3	Yes	1507	TOX21_AR_LUC_MDAKB2_Antagonist_10nM_R1881
DTXSID2025058	N,N-Diethyl-p-phenylenediamine	93-05-0	FALSE	FALSE	NA	2	3	Yes	1507	TOX21_RAR_LUC_Agonist
DTXSID2025135	1,3-Dimethyl-4-nitrobenzene	89-87-2	FALSE	FALSE	1690	3	4	Yes	730	LTEA_HepaRG_CYP2B6_up
DTXSID2025135	1,3-Dimethyl-4-nitrobenzene	89-87-2	FALSE	FALSE	1690	3	4	Yes	730	BSK_3C_VCAM1_down
DTXSID2025137	1,4-Dimethyl-2-nitrobenzene	89-58-7	FALSE	TRUE	2440	3	5	No	730	LTEA_HepaRG_CYP2B6_up
DTXSID2025137	1,4-Dimethyl-2-nitrobenzene	89-58-7	FALSE	TRUE	2440	3	5	No	730	BSK_3C_VCAM1_down
DTXSID2025139	N,N-Dimethyl-N-benzyl-N-octadecylammonium chloride	122-19-0	FALSE	FALSE	1250	3	4	Yes	184	TOX21_SSH_3T3_GLI3_Antagonist
DTXSID2025185	Dipropylamine	142-84-7	FALSE	FALSE	300	2	4	Yes	532	NA
DTXSID2025210	C.I. Disperse Red 60	17418-58-5	FALSE	TRUE	NA	4	5	No	1371	NA
DTXSID2025347	Furfuryl alcohol	98-00-0	FALSE	FALSE	177	2	3	Yes	2111	BSK_CASM3C_IL6_down
DTXSID2025391	(2E,4E)-2,4-Hexadienal	142-83-6	FALSE	FALSE	300	2	4	Yes	1111	TOX21_AR_BLA_Agonist_ch2
DTXSID2025395	Hexamethyldisilazane	999-97-3	FALSE	FALSE	847	3	4	Yes	43	ACEA_AR_antagonist_80hr
DTXSID2025474	Isophytol	505-32-8	FALSE	TRUE	NA	4	5	No	360	NA
DTXSID2025478	Isopropyl acetate	108-21-4	FALSE	TRUE	3000	3	5	No	188	NA
DTXSID2025503	Linalyl anthranilate	7149-26-0	FALSE	TRUE	4250	3	5	No	884	NA
DTXSID2025551	2'-Methoxycinnamaldehyde	1504-74-1	FALSE	TRUE	NA	4	5	No	256	NA
DTXSID2025553	2-Methoxyethyl acetate	110-49-6	FALSE	FALSE	1250	3	4	Yes	210	NA
DTXSID2025680	MEHP	4376-20-9	FALSE	FALSE	1340	3	4	Yes	703	BSK_BE3C_TGFb1_down
DTXSID2025682	Isopropylamine	75-31-0	FALSE	FALSE	111	2	3	Yes	424	ATG_HIF1a_CIS_up
DTXSID2025688	Morpholine	110-91-8	FALSE	FALSE	1050	3	4	Yes	54	NVS_GPCR_hTXA2
DTXSID2025715	Nifedipine	21829-25-4	FALSE	FALSE	1022	3	4	Yes	345	ATG_VDR_TRANS_up
DTXSID2025765	3-Nitrophenol	554-84-7	FALSE	FALSE	328	2	4	Yes	3	TOX21_MMP_rhodamine
DTXSID2025765	3-Nitrophenol	554-84-7	FALSE	FALSE	328	2	4	Yes	3	LTEA_HepaRG_GADD45B_up
DTXSID2025840	1,2-Dichloro-4-(trichloromethyl)benzene	13014-24-9	FALSE	FALSE	1424	3	4	Yes	939	LTEA_HepaRG_BID_dn
DTXSID2025840	1,2-Dichloro-4-(trichloromethyl)benzene	13014-24-9	FALSE	FALSE	1424	3	4	Yes	939	NHEERL_MED_hDIO2_dn
DTXSID2025842	Pentaerythritol triacrylate	3524-68-3	FALSE	FALSE	1830	3	4	Yes	56	BSK_BE3C_uPAR_down
DTXSID2025842	Pentaerythritol triacrylate	3524-68-3	FALSE	FALSE	1830	3	4	Yes	56	CEETOX_H295R_PROG_up
DTXSID2025846	Pentane	109-66-0	FALSE	FALSE	400	2	4	Yes	502	NA
DTXSID2025892	N-Phenyl-1-naphthylamine	90-30-2	FALSE	FALSE	1625	3	4	Yes	115	NVS_TR_hNET
DTXSID2025896	Phenylpropanolamine hydrochloride	154-41-6	FALSE	FALSE	1490	3	4	Yes	254	NA
DTXSID2025925	Piperonyl acetate	326-61-4	FALSE	TRUE	2100	3	5	No	1782	NA
DTXSID2025975	R-(+)-Pulegone	89-82-7	FALSE	FALSE	470	2	4	Yes	734	TOX21_ERb_BLA_Antagonist_ratio
DTXSID2025977	Pyrazineethanethiol	35250-53-4	FALSE	FALSE	158	2	3	Yes	1853	TOX21_HSE_BLA_agonist_ch2
DTXSID2026076	Tannic acid	1401-55-4	FALSE	TRUE	2260	3	5	No	NA	NA
DTXSID2026107	Tetraethylene glycol diacrylate	17831-71-9	FALSE	FALSE	813	3	4	Yes	374	TOX21_ERa_LUC_VM7_Agonist
DTXSID2026151	d-alpha-Tocopheryl succinate	4345-03-3	FALSE	TRUE	NA	4	5	No	173	NA
DTXSID2026238	Trimethylamine	75-50-3	FALSE	FALSE	460	2	4	Yes	187	NA
DTXSID2026446	Acetyl tributyl citrate	77-90-7	FALSE	TRUE	31400	4	5	No	174	TOX21_p53_BLA_p5_ratio
DTXSID2026448	2-Ethyl-2-(hydroxymethyl)-1,3-propanediol	77-99-6	FALSE	TRUE	14100	4	5	No	663	NA
DTXSID2026496	alpha-Terpinyl acetate	80-26-2	FALSE	TRUE	5075	4	5	No	452	NA
DTXSID2026523	Symclosene	87-90-1	FALSE	FALSE	406	2	4	Yes	1584	Tanguay_ZF_120hpf_TR_up
DTXSID2026525	2-tert-Butylphenol	88-18-6	FALSE	FALSE	440	2	4	Yes	784	BSK_SAg_Eselectin_down
DTXSID2026525	2-tert-Butylphenol	88-18-6	FALSE	FALSE	440	2	4	Yes	784	LTEA_HepaRG_FOXO1_dn
DTXSID2026525	2-tert-Butylphenol	88-18-6	FALSE	FALSE	440	2	4	Yes	784	ATG_RARb_TRANS_up
DTXSID2026525	2-tert-Butylphenol	88-18-6	FALSE	FALSE	440	2	4	Yes	784	ATG_RXRb_TRANS_up
DTXSID2026527	4-Amino-6-chlorotoluene-3-sulphonic acid	88-51-7	FALSE	TRUE	12300	4	5	No	1747	NA
DTXSID2026529	2-Tert-Butyl-5-methylphenol	88-60-8	FALSE	FALSE	NA	NA	NA	Yes	803	NA
DTXSID2026600	1,3-Dioxolan-2-one	96-49-1	FALSE	TRUE	10000	4	5	No	1942	NA
DTXSID2026602	2,4-Di-tert-butylphenol	96-76-4	FALSE	TRUE	NA	3	5	No	784	BSK_SAg_Eselectin_down
DTXSID2026602	2,4-Di-tert-butylphenol	96-76-4	FALSE	TRUE	NA	3	5	No	784	LTEA_HepaRG_FOXO1_dn
DTXSID2026602	2,4-Di-tert-butylphenol	96-76-4	FALSE	TRUE	NA	3	5	No	784	ATG_RARb_TRANS_up
DTXSID2026602	2,4-Di-tert-butylphenol	96-76-4	FALSE	TRUE	NA	3	5	No	784	ATG_RXRb_TRANS_up
DTXSID2026606	1,3-Di-o-tolylguanidine	97-39-2	FALSE	FALSE	70.65	2	3	Yes	364	NVS_TR_rSERT
DTXSID2026652	1,4-Diisopropylbenzene	100-18-5	FALSE	TRUE	NA	3	5	No	9	NA
DTXSID2026781	4-Methyl-2-pentanol	108-11-2	FALSE	TRUE	2590	3	5	No	154	NA
DTXSID2026864	Methyl octanoate	111-11-5	FALSE	TRUE	10080	4	5	No	63	NA
DTXSID2026941	Chlorendic anhydride	115-27-5	FALSE	TRUE	2130	3	5	No	655	NA
DTXSID2026943	Pentaerythritol	115-77-5	FALSE	TRUE	19500	4	5	No	201	NA
DTXSID2026991	Triethyl phosphite	122-52-1	FALSE	FALSE	1840	3	4	Yes	100	LTEA_HepaRG_CYP2C9_dn
DTXSID2026991	Triethyl phosphite	122-52-1	FALSE	FALSE	1840	3	4	Yes	100	BSK_LPS_IL8_up
DTXSID2026997	4-Methoxybenzaldehyde	123-11-5	FALSE	FALSE	1510	3	4	Yes	22	NA
DTXSID2027044	Sodium acetate	127-09-3	FALSE	FALSE	1943	3	4	Yes	538	NA
DTXSID2027048	Sodium 3-nitrobenzenesulfonate	127-68-4	FALSE	TRUE	11000	4	5	No	761	NA
DTXSID2027092	Ethyl acetoacetate	141-97-9	FALSE	TRUE	3980	3	5	No	281	NA
DTXSID2027094	Bis(2-ethylhexyl) maleate	142-16-5	FALSE	TRUE	14000	4	5	No	96	NA
DTXSID2027096	2,5-Dimethyl-3-hexyne-2,5-diol	142-30-3	FALSE	TRUE	9000	4	5	No	654	NA
DTXSID2027200	4,4'-Bipyridine	553-26-4	FALSE	FALSE	172	2	3	Yes	467	TOX21_SBE_BLA_Antagonist_ratio
DTXSID2027204	Methyl isothiocyanate	556-61-6	FALSE	FALSE	55	2	3	Yes	1883	TOX21_PR_BLA_Antagonist_ch2
DTXSID2027206	3-Methyl-2-buten-1-ol	556-82-1	FALSE	FALSE	810	3	4	Yes	412	TOX21_TRHR_HEK293_Agonist
DTXSID2027206	3-Methyl-2-buten-1-ol	556-82-1	FALSE	FALSE	810	3	4	Yes	412	TOX21_ERb_BLA_Agonist_ratio
DTXSID2027333	3-Aminopropyltriethoxysilane	919-30-2	FALSE	FALSE	1570	3	4	Yes	1225	TOX21_PPARd_BLA_Antagonist_ch1
DTXSID2027466	ECC	2386-87-0	FALSE	TRUE	4490	3	5	No	375	NA
DTXSID2027543	N,N-Diethylhydroxylamine	3710-84-7	FALSE	TRUE	2190	3	5	No	417	NA
DTXSID2027591	2-Acrylamido-2-methylpropanesulphonate sodium salt	5165-97-9	FALSE	TRUE	16000	4	5	No	1235	TOX21_p53_BLA_p5_ch2
DTXSID2027593	4-Chlorobenzotrichloride	5216-25-1	FALSE	FALSE	581	3	4	Yes	939	LTEA_HepaRG_BID_dn
DTXSID2027593	4-Chlorobenzotrichloride	5216-25-1	FALSE	FALSE	581	3	4	Yes	939	NHEERL_MED_hDIO2_dn
DTXSID2027599	Ammonium thioglycolate	5421-46-5	TRUE	FALSE	25	1	2	Yes	568	NA
DTXSID2027624	Aminotrimethylene phosphonic acid	6419-19-8	FALSE	TRUE	2100	3	5	No	1582	NA
DTXSID2027832	2-Ethylhexyl chloroformate	24468-13-1	FALSE	TRUE	5420	4	5	No	552	TOX21_p53_BLA_p3_ch2
DTXSID2027884	(2Z)-2-Pentenenitrile	25899-50-7	FALSE	FALSE	198	2	3	Yes	945	NVS_ENZ_hDUSP3
DTXSID2027963	Isooctadecanoic acid	30399-84-9	FALSE	TRUE	NA	NA	5	No	NA	NA
DTXSID2028016	2-(Dimethylamino)ethyl acrylate methochloride	44992-01-0	FALSE	FALSE	500	2	4	Yes	1944	TOX21_AP1_BLA_Agonist_ch2
DTXSID2028985	2-(2H-Benzotriazol-2-yl)-4,6-bis(1-methyl-1-phenylethyl)phenol	70321-86-7	FALSE	TRUE	NA	4	5	No	1783	NA
DTXSID2029117	1,1':3',1''-Terphenyl	92-06-8	FALSE	TRUE	2400	3	5	No	2169	ATG_NURR1_TRANS_up
DTXSID2029167	Metam-sodium	137-42-8	FALSE	FALSE	615	3	4	Yes	914	BSK_SAg_PBMCCytotoxicity_down
DTXSID2029167	Metam-sodium	137-42-8	FALSE	FALSE	615	3	4	Yes	914	NVS_GPCR_hORL1
DTXSID2029242	Diethyl (N,N-bis(2-hydroxyethyl)amino)methanephosphonate	2781-11-5	FALSE	TRUE	NA	4	5	No	15	LTEA_HepaRG_HIF1A_up
DTXSID2029244	Octahydro-exo-4,7-methano-1H-indene	2825-82-3	FALSE	TRUE	NA	4	5	No	1369	NA
DTXSID2029246	Triethoxyoctylsilane	2943-75-1	FALSE	TRUE	11500	4	5	No	819	NA
DTXSID2029298	Dodecanol, ethoxylated, monoether with sulfuric acid, sodium salt	9004-82-4	FALSE	FALSE	1600	3	4	Yes	NA	NA
DTXSID2029325	Methyl dihydrojasmonate	24851-98-7	FALSE	TRUE	NA	4	5	No	953	NA
DTXSID2029327	Tetrabromobisphenol A diallyl ether	25327-89-3	FALSE	TRUE	NA	4	5	No	1559	NA
DTXSID2029612	Limonene	138-86-3	FALSE	TRUE	5001	4	5	No	16	NVS_OR_gSIGMA_NonSelective
DTXSID2029616	Imidazole	288-32-4	FALSE	FALSE	220	2	3	Yes	1729	TOX21_p53_BLA_p4_ch1
DTXSID2029874	Fenofibrate	49562-28-9	FALSE	TRUE	NA	3	5	No	1568	TOX21_p53_BLA_p3_ch2
DTXSID2032342	Chinomethionate	2439-01-2	FALSE	FALSE	1100	3	4	Yes	1643	BSK_LPS_PGE2_up
DTXSID2032344	Chlorethoxyfos	54593-83-8	TRUE	FALSE	1.8	1	1	Yes	907	NVS_ENZ_rAChE
DTXSID2032348	Chlorophacinone	3691-35-8	TRUE	FALSE	2.1	1	1	Yes	1080	TOX21_PPARg_BLA_antagonist_ratio
DTXSID2032390	Fenarimol	60168-88-9	FALSE	TRUE	2500	3	5	No	911	NA
DTXSID2032392	Fenoxaprop-ethyl	66441-23-4	FALSE	TRUE	2357	3	5	No	1207	Tanguay_ZF_120hpf_ActivityScore
DTXSID2032398	Fludioxonil	131341-86-1	FALSE	TRUE	NA	4	5	No	827	TOX21_AR_LUC_MDAKB2_Antagonist_10nM_R1881
DTXSID2032421	Lithium perfluorooctanesulfonate	29457-72-5	FALSE	FALSE	154	2	3	Yes	1074	Tanguay_ZF_120hpf_ActivityScore
DTXSID2032421	Lithium perfluorooctanesulfonate	29457-72-5	FALSE	FALSE	154	2	3	Yes	1074	NVS_NR_bER
DTXSID2032500	Triflumizole	68694-11-1	FALSE	FALSE	715	3	4	Yes	632	NVS_ADME_hCYP2B6
DTXSID2032552	Flufenacet	142459-58-3	FALSE	FALSE	480	2	4	Yes	1118	NVS_TR_rSERT
DTXSID2032556	Fluthiacet-methyl	117337-19-6	FALSE	TRUE	NA	4	5	No	396	NA
DTXSID2032558	Kresoxim-methyl	143390-89-0	FALSE	TRUE	NA	4	5	No	273	NA
DTXSID2032631	Oxadixyl	77732-09-3	FALSE	FALSE	1860	3	4	Yes	494	NVS_ENZ_hBACE
DTXSID2032637	Pymetrozine	123312-89-0	FALSE	TRUE	5693	4	5	No	107	TOX21_GR_BLA_Agonist_ch2
DTXSID2032639	Pyridate	55512-33-9	FALSE	FALSE	1970	3	4	Yes	2032	ATG_p53_CIS_up
DTXSID2032683	Mevinphos	7786-34-7	TRUE	FALSE	3	1	1	Yes	808	LTEA_HepaRG_MMP10_up
DTXSID2033314	Chlorhexidine	55-56-1	FALSE	FALSE	1180	3	4	Yes	1698	ATG_THRa1_TRANS_up
DTXSID2033445	Dimethyldipropylenetriamine	10563-29-8	FALSE	FALSE	1545	3	4	Yes	190	NA
DTXSID2033447	N,N-Dimethylisopropylamine	996-35-0	FALSE	FALSE	684	3	4	Yes	187	NA
DTXSID2034095	Verapamil hydrochloride	152-11-4	FALSE	FALSE	108	2	3	Yes	209	NA
DTXSID2034255	2-Fluoroacetamide	640-19-7	TRUE	FALSE	5.75	1	2	Yes	720	NA
DTXSID2034259	2-Methyl-3(2H)-isothiazolone	2682-20-4	FALSE	FALSE	105	2	3	Yes	44	TOX21_AP1_BLA_Agonist_ch1
DTXSID2034338	Ancymidol	12771-68-5	FALSE	TRUE	4500	3	5	No	911	NA
DTXSID2034382	Bioresmethrin	28434-01-7	FALSE	FALSE	1244	3	4	Yes	290	TOX21_FXR_BLA_antagonist_ratio
DTXSID2034382	Bioresmethrin	28434-01-7	FALSE	FALSE	1244	3	4	Yes	290	ATG_DR5_CIS_up
DTXSID2034465	Clothianidin	210880-92-5	FALSE	TRUE	NA	4	5	No	1256	BSK_BE3C_IL1a_up
DTXSID2034540	Dikegulac sodium	52508-35-7	FALSE	TRUE	18000	4	5	No	880	NA
DTXSID2034542	Dimethenamid-P	163515-14-8	FALSE	FALSE	371	2	4	Yes	399	ATG_VDRE_CIS_up
DTXSID2034625	Fluoxastrobin	361377-29-9	FALSE	TRUE	NA	3	5	No	751	NA
DTXSID2034627	Fluroxypyr	69377-81-7	FALSE	TRUE	2405	3	5	No	1218	LTEA_HepaRG_CYP1A1_up
DTXSID2034700	MCPA-sodium	3653-48-3	FALSE	FALSE	800	3	4	Yes	1125	ATG_PPRE_CIS_up
DTXSID2034700	MCPA-sodium	3653-48-3	FALSE	FALSE	800	3	4	Yes	1125	TOX21_ERa_BLA_Agonist_ch1
DTXSID2034881	Quinoxyfen	124495-18-7	FALSE	TRUE	NA	4	5	No	864	NA
DTXSID2034885	Fenchlorphos	299-84-3	FALSE	FALSE	625	3	4	Yes	1426	TOX21_AP1_BLA_Agonist_ch2
DTXSID2034885	Fenchlorphos	299-84-3	FALSE	FALSE	625	3	4	Yes	1426	BSK_3C_TissueFactor_up
DTXSID2034962	Thiamethoxam	153719-23-4	FALSE	FALSE	1563	3	4	Yes	1256	BSK_BE3C_IL1a_up
DTXSID2034968	2,4-Dithiobiuret	541-53-7	TRUE	FALSE	5	1	2	Yes	320	NCCT_QuantiLum_inhib_2_dn
DTXSID2034968	2,4-Dithiobiuret	541-53-7	TRUE	FALSE	5	1	2	Yes	320	OT_NURR1_NURR1RXRa_1440
DTXSID2035481	4-(p-Hydroxyphenyl)-2-butanone acetate	3572-06-3	FALSE	TRUE	3038	3	5	No	255	NA
DTXSID2036112	2-(8-Heptadecenyl)-2-imidazoline-1-ethanol	95-38-5	FALSE	FALSE	1000	3	4	Yes	1488	NVS_NR_hGR
DTXSID2036299	N,N-Dimethyloctylamine	7378-99-6	FALSE	FALSE	162	2	3	Yes	186	NVS_TR_rSERT
DTXSID2036299	N,N-Dimethyloctylamine	7378-99-6	FALSE	FALSE	162	2	3	Yes	186	NVS_ENZ_hPPP1CA
DTXSID2036409	Calcium disodium ethylenediaminetetraacetate	62-33-9	FALSE	TRUE	10000	4	5	No	853	NA
DTXSID2037502	Bitertanol	55179-31-2	FALSE	TRUE	NA	4	5	No	446	NVS_ADME_hCYP3A4
DTXSID2037508	Chlordimeform	6164-98-3	FALSE	FALSE	160	2	3	Yes	218	TOX21_AR_LUC_MDAKB2_Antagonist_0.5nM_R1881
DTXSID2037712	4,4',4''-Ethane-1,1,1-triyltriphenol	27955-94-8	FALSE	TRUE	NA	4	5	No	727	TOX21_ERa_BLA_Agonist_ch1
DTXSID2037714	4-Heptylphenol	1987-50-4	FALSE	TRUE	NA	3	5	No	138	BSK_3C_MIG_down
DTXSID2038732	Diethyl butanedioate	123-25-1	FALSE	TRUE	8530	4	5	No	174	TOX21_p53_BLA_p5_ratio
DTXSID2038788	1,4-Cyclohexanedicarboxylic acid	1076-97-7	FALSE	FALSE	1903	3	4	Yes	448	ATG_NURR1_TRANS_up
DTXSID2038817	3-[Diethoxy(methyl)silyl]propan-1-amine	3179-76-8	FALSE	TRUE	NA	3	5	No	1225	TOX21_PPARd_BLA_Antagonist_ch1
DTXSID2039336	S-Bioallethrin	28434-00-6	FALSE	FALSE	430	2	4	Yes	787	CLD_CYP2B6_6hr
DTXSID2040151	Imidazolidinyl urea	39236-46-9	FALSE	TRUE	11300	4	5	No	1666	NA
DTXSID2040234	Irsogladine maleate	84504-69-8	FALSE	TRUE	2898	3	5	No	101	NA
DTXSID2040284	Chlorfenac	85-34-7	FALSE	FALSE	1780	3	4	Yes	1245	TOX21_PPARg_BLA_antagonist_ratio
DTXSID2040361	Metam-sodium hydrate	6734-80-1	FALSE	FALSE	108	2	3	Yes	914	BSK_SAg_PBMCCytotoxicity_down
DTXSID2040361	Metam-sodium hydrate	6734-80-1	FALSE	FALSE	108	2	3	Yes	914	NVS_GPCR_hORL1
DTXSID2040363	Diniconazole	83657-24-3	FALSE	FALSE	474	2	4	Yes	973	NVS_ADME_hCYP2B6
DTXSID2040608	N-Methylhyoscinium bromide	155-41-9	FALSE	TRUE	3400	3	5	No	640	NA
DTXSID2040652	Artemisinin	63968-64-9	FALSE	TRUE	5576	4	5	No	469	NA
DTXSID2040656	Bromisovalum	496-67-3	FALSE	FALSE	1000	3	4	Yes	1961	NA
DTXSID2040739	Kasugamycin hydrochloride	19408-46-9	FALSE	TRUE	22000	4	5	No	1084	NA
DTXSID2040787	Benzyldimethyldodecylammonium chloride	139-07-1	FALSE	FALSE	400	2	4	Yes	184	TOX21_SSH_3T3_GLI3_Antagonist
DTXSID2041046	Iloprost	78919-13-8	FALSE	FALSE	NA	2	3	Yes	1841	TOX21_GR_BLA_Agonist_ch2
DTXSID2041200	N,N'-Disalicylidene-1,2-diaminopropane	94-91-7	FALSE	TRUE	4560	3	5	No	2073	CEETOX_H295R_OHPROG_up
DTXSID2041252	1,4-Diaminoanthraquinone	128-95-0	FALSE	TRUE	5790	4	5	No	701	NA
DTXSID2041256	1,5-Pentanediol	111-29-5	FALSE	TRUE	2001	3	5	No	316	STM_H9_CystineISnorm_perc_dn
DTXSID2041416	2-Ethyl-1-butanol	97-95-0	FALSE	FALSE	1850	3	4	Yes	316	STM_H9_CystineISnorm_perc_dn
DTXSID2041418	2-Ethylbutyric acid	88-09-5	FALSE	TRUE	2200	3	5	No	194	LTEA_HepaRG_MMP3_dn
DTXSID2041464	3,3'-Iminobispropanenitrile	111-94-4	FALSE	TRUE	2700	3	5	No	560	TOX21_RXR_BLA_Agonist_ratio
DTXSID2041468	3,4-Dichlorophenylurea	2327-02-8	FALSE	FALSE	NA	3	4	Yes	104	TOX21_AR_LUC_MDAKB2_Antagonist_0.5nM_R1881
DTXSID2041468	3,4-Dichlorophenylurea	2327-02-8	FALSE	FALSE	NA	3	4	Yes	104	LTEA_HepaRG_THRSP_dn
DTXSID2041545	6-Chloro-2,3-dihydrobenzoxazol-2-one	19932-84-4	FALSE	FALSE	1200	3	4	Yes	1174	NA
DTXSID2041591	Allidochlor	93-71-0	FALSE	FALSE	700	3	4	Yes	720	NA
DTXSID2041622	Benfuracarb	82560-54-1	FALSE	FALSE	105	2	3	Yes	1976	NVS_ENZ_rAChE
DTXSID2041672	Diethyl dithiobis(thionoformate)	502-55-6	FALSE	FALSE	480	2	4	Yes	1438	ATG_HSE_CIS_up
DTXSID2041705	C.I. Acid Blue 80	4474-24-2	FALSE	TRUE	3350	3	5	No	1009	NA
DTXSID2041759	Ethylhexadecyldimethylammonium bromide	124-03-8	FALSE	FALSE	500	2	4	Yes	426	TOX21_SSH_3T3_GLI3_Antagonist
DTXSID2041880	Dimetilan	644-64-4	TRUE	FALSE	25	1	2	Yes	65	NA
DTXSID2041886	Dioxacarb	6988-21-2	TRUE	FALSE	25	1	2	Yes	2122	NA
DTXSID2041913	Etaconazole	60207-93-4	FALSE	FALSE	1343	3	4	Yes	754	NVS_ADME_hCYP2B6
DTXSID2042014	Glyoxime	557-30-2	FALSE	FALSE	119	2	3	Yes	417	NA
DTXSID2042060	Isoborneol	124-76-5	FALSE	TRUE	5200	4	5	No	860	NA
DTXSID2042143	Methyl 1-naphthaleneacetate	2876-78-0	FALSE	FALSE	1900	3	4	Yes	112	NA
DTXSID2042195	2-Naphthoxyacetic acid	120-23-0	FALSE	FALSE	600	3	4	Yes	763	NA
DTXSID2042436	Sulisobenzone	4065-45-6	FALSE	TRUE	3530	3	5	No	633	NVS_GPCR_bAdoR_NonSelective
DTXSID2043909	Amlodipine besylate	111470-99-6	FALSE	FALSE	393	2	4	Yes	576	NA
DTXSID2044268	Cetirizine hydrochloride (1:2)	83881-52-1	FALSE	FALSE	365	2	4	Yes	863	NA
DTXSID2044347	4'-Methoxyacetophenone	100-06-1	FALSE	FALSE	1720	3	4	Yes	5	NA
DTXSID2044395	1-Bromododecane	143-15-7	FALSE	TRUE	NA	3	5	No	588	NA
DTXSID2044397	Trifluoromethanesulfonic acid	1493-13-6	FALSE	FALSE	1605.3	3	4	Yes	1208	TOX21_p53_BLA_p3_ch2
DTXSID2044399	Phenylphosphonic acid	1571-33-1	FALSE	TRUE	2001	3	5	No	1284	NA
DTXSID2044507	Maprotiline hydrochloride	10347-81-6	FALSE	FALSE	760	3	4	Yes	90	ATG_GLI_CIS_up
DTXSID2044557	Glyphosine	2439-99-8	FALSE	TRUE	3925	3	5	No	440	NA
DTXSID2044559	Profluralin	26399-36-0	FALSE	FALSE	1808	3	4	Yes	1287	BSK_BE3C_TGFb1_down
DTXSID2044559	Profluralin	26399-36-0	FALSE	FALSE	1808	3	4	Yes	1287	TOX21_RAR_LUC_Antagonist
DTXSID2044559	Profluralin	26399-36-0	FALSE	FALSE	1808	3	4	Yes	1287	TOX21_TSHR_HTRF_Agonist_ch1
DTXSID2044680	2,2'-[(3-Aminopropyl)imino]diethanol	4985-85-7	FALSE	TRUE	NA	3	5	No	15	LTEA_HepaRG_HIF1A_up
DTXSID2044682	N,N,N-Trimethyl-3-[(2-methylacryloyl)amino]propan-1-aminium chloride	51410-72-1	FALSE	TRUE	NA	NA	5	No	1989	NA
DTXSID2044717	Dimethoxy(diphenyl)silane	6843-66-9	FALSE	TRUE	2613	3	5	No	1428	NA
DTXSID2044765	3-Phenylprop-2-en-1-yl acetate	103-54-8	FALSE	TRUE	3300	3	5	No	220	NA
DTXSID2044767	2-(2-Pyridyl)ethanol	103-74-2	FALSE	TRUE	3842	3	5	No	74	NA
DTXSID2044769	Cyclamen aldehyde	103-95-7	FALSE	TRUE	3810	3	5	No	228	NVS_OR_gSIGMA_NonSelective
DTXSID2044892	Diphenyl phosphorochloridate	2524-64-3	FALSE	FALSE	NA	NA	4	Yes	1667	NVS_NR_mERa
DTXSID2044898	4-Ethenylphenyl acetate	2628-16-2	FALSE	FALSE	1503	3	4	Yes	18	NA
DTXSID2044921	OO-tert-butyl O-(2-ethylhexyl) peroxycarbonate	34443-12-4	FALSE	TRUE	5001	4	5	No	552	TOX21_p53_BLA_p3_ch2
DTXSID2044927	Bis(2-ethylhexyl) phosphonate	3658-48-8	FALSE	TRUE	11900	4	5	No	552	TOX21_p53_BLA_p3_ch2
DTXSID2044975	1-{Bis[3-(dimethylamino)propyl]amino}propan-2-ol	67151-63-7	FALSE	FALSE	1332	3	4	Yes	458	NA
DTXSID2045103	Atropine methylbromide	2870-71-5	FALSE	FALSE	1050	3	4	Yes	1156	NA
DTXSID2045109	Nortriptyline hydrochloride	894-71-3	FALSE	FALSE	405	2	4	Yes	90	ATG_GLI_CIS_up
DTXSID2045151	Egtazic Acid	67-42-5	FALSE	TRUE	3587	3	5	No	584	CEETOX_H295R_ESTRONE_up
DTXSID2045157	Guanfacine hydrochloride	29110-48-3	FALSE	FALSE	142	2	3	Yes	750	NVS_TR_hDAT
DTXSID2045236	Nadide	53-84-9	FALSE	TRUE	NA	3	5	No	1851	NA
DTXSID2045280	Azacyclonol	115-46-8	FALSE	FALSE	984	3	4	Yes	193	NA
DTXSID2045315	Trimipramine hydrogen maleate	521-78-8	FALSE	FALSE	800	3	4	Yes	620	TOX21_SSH_3T3_GLI3_Antagonist
DTXSID2045315	Trimipramine hydrogen maleate	521-78-8	FALSE	FALSE	800	3	4	Yes	620	TOX21_MMP_ratio_up
DTXSID2045361	Azaperone	1649-18-9	FALSE	FALSE	245	2	3	Yes	1322	NA
DTXSID2045440	Probucol	23288-49-5	FALSE	TRUE	NA	4	5	No	784	BSK_SAg_Eselectin_down
DTXSID2045440	Probucol	23288-49-5	FALSE	TRUE	NA	4	5	No	784	LTEA_HepaRG_FOXO1_dn
DTXSID2045440	Probucol	23288-49-5	FALSE	TRUE	NA	4	5	No	784	ATG_RARb_TRANS_up
DTXSID2045440	Probucol	23288-49-5	FALSE	TRUE	NA	4	5	No	784	ATG_RXRb_TRANS_up
DTXSID2045442	Ambroxolhydrochloride	23828-92-4	FALSE	TRUE	4203	3	5	No	1446	NA
DTXSID2045448	Etofenamate	30544-47-9	FALSE	FALSE	292	2	3	Yes	1767	NA
DTXSID2045490	Sulconazole nitrate	61318-91-0	FALSE	FALSE	1741	3	4	Yes	1593	TOX21_Aromatase_Inhibition
DTXSID2045494	Dipivefrin hydrochloride	64019-93-8	FALSE	FALSE	183	2	3	Yes	1491	NA
DTXSID2045527	Lomefloxacin hydrochloride	98079-52-8	FALSE	FALSE	1556	3	4	Yes	98	TOX21_PR_BLA_Agonist_ratio
DTXSID2045573	Monensin sodium	22373-78-0	TRUE	FALSE	29	1	2	Yes	894	TOX21_TR_LUC_GH3_Antagonist
DTXSID2045575	Morantel tartrate	26155-31-7	FALSE	FALSE	926	3	4	Yes	1282	TOX21_ERa_BLA_Agonist_ch2
DTXSID2045579	Cefamandole sodium	30034-03-8	FALSE	TRUE	NA	4	5	No	1679	NA
DTXSID2045602	Canrenoate potassium	2181-04-6	FALSE	FALSE	650	3	4	Yes	1478	TOX21_AR_LUC_MDAKB2_Antagonist_10nM_R1881
DTXSID2045783	1-Methyl-2-(2,6-xylyloxy)ethylammonium chloride	5370-01-4	FALSE	FALSE	330	2	4	Yes	85	NA
DTXSID2045787	Neboglamine	163000-63-3	FALSE	FALSE	1430	3	4	Yes	964	NA
DTXSID2045868	Tolperisone hydrochloride	3644-61-9	FALSE	FALSE	1450	3	4	Yes	865	TOX21_ARE_BLA_Agonist_ch2
DTXSID2045941	Carmofur	61422-45-5	FALSE	FALSE	268	2	3	Yes	660	NA
DTXSID2045943	Oxiconazole nitrate	64211-46-7	FALSE	TRUE	2458	3	5	No	1593	TOX21_Aromatase_Inhibition
DTXSID2045945	Azelastine hydrochloride	79307-93-0	FALSE	FALSE	580	3	4	Yes	2052	NA
DTXSID2045993	Inosine	58-63-9	FALSE	TRUE	NA	4	5	No	956	NA
DTXSID2046121	Clonixin	17737-65-4	FALSE	FALSE	335	2	4	Yes	127	TOX21_AR_BLA_Antagonist_ch1
DTXSID2046179	Sulfalene	152-47-6	FALSE	TRUE	2739	3	5	No	906	ATG_RXRb_TRANS_up
DTXSID2046200	Diaveridine	5355-16-8	FALSE	TRUE	3679	3	5	No	2009	TOX21_ERa_LUC_VM7_Antagonist_0.1nM_E2
DTXSID2046418	L-Cystine	56-89-3	FALSE	TRUE	NA	4	5	No	1624	NA
DTXSID2046462	Isepamicin sulfate	67814-76-0	FALSE	TRUE	NA	4	5	No	306	NA
DTXSID2046464	Phenprobamate	673-31-4	FALSE	FALSE	1110	3	4	Yes	1063	NA
DTXSID2046541	DL-Lipoamide	940-69-2	FALSE	FALSE	1980	3	4	Yes	1173	BSK_hDFCGF_IL8_down
DTXSID2046541	DL-Lipoamide	940-69-2	FALSE	FALSE	1980	3	4	Yes	1173	TOX21_ERa_BLA_Agonist_ch1
DTXSID2046624	Nilvadipine	75530-68-6	FALSE	FALSE	1560	3	4	Yes	345	ATG_VDR_TRANS_up
DTXSID2046628	Tamsulosin hydrochloride	106463-17-6	FALSE	FALSE	650	3	4	Yes	393	TOX21_AR_LUC_MDAKB2_Agonist
DTXSID2046670	Roxatidine acetate hydrochloride	93793-83-0	FALSE	FALSE	755	3	4	Yes	913	TOX21_ERa_BLA_Agonist_ch1
DTXSID2046701	Tiamulin	55297-95-5	FALSE	TRUE	2230	3	5	No	2028	NA
DTXSID2046707	Narasin	55134-13-9	TRUE	FALSE	18.5	1	2	Yes	894	TOX21_TR_LUC_GH3_Antagonist
DTXSID2046757	Tiquizium bromide	71731-58-3	FALSE	FALSE	1177	3	4	Yes	1848	TOX21_AR_LUC_MDAKB2_Antagonist_10nM_R1881
DTXSID2046759	Clobazam	22316-47-8	FALSE	TRUE	6000	4	5	No	1422	TOX21_ERa_BLA_Antagonist_ratio
DTXSID2046834	Miripirium chloride	2748-88-1	FALSE	FALSE	250	2	3	Yes	835	TOX21_AR_LUC_MDAKB2_Antagonist_10nM_R1881
DTXSID2046888	Bendamustine	16506-27-7	FALSE	FALSE	NA	2	3	Yes	1325	BSK_CASM3C_VCAM1_down
DTXSID2046888	Bendamustine	16506-27-7	FALSE	FALSE	NA	2	3	Yes	1325	TOX21_p53_BLA_p1_ch2
DTXSID2046915	Cilastatin sodium	81129-83-1	FALSE	TRUE	NA	4	5	No	964	NA
DTXSID2047062	(E)-2-Hexen-1-ol	928-95-0	FALSE	TRUE	3500	3	5	No	1488	NVS_NR_hGR
DTXSID2047066	2,3-Hexanedione	3848-24-6	FALSE	TRUE	NA	4	5	No	362	OT_ER_ERbERb_1440
DTXSID2047068	cis-3,7-Dimethyl-2,6-octadien-1-yl acetate	141-12-8	FALSE	TRUE	NA	4	5	No	329	NA
DTXSID2047145	3,3-Dimethylacrylic acid	541-47-9	FALSE	TRUE	3560	3	5	No	2014	NA
DTXSID2047149	4-Isopropylcyclohexanol	4621-04-9	FALSE	TRUE	2750	3	5	No	231	NA
DTXSID2047191	Linalyl benzoate	126-64-7	FALSE	TRUE	NA	4	5	No	884	NA
DTXSID2047199	2-Methoxy-4-propylphenol	2785-87-7	FALSE	TRUE	2600	3	5	No	138	BSK_3C_MIG_down
DTXSID2047519	Hexyl isobutyrate	2349-07-7	FALSE	TRUE	NA	4	5	No	63	NA
DTXSID2047565	1H,1H,2H,2H-Perfluorooctyl iodide	2043-57-4	FALSE	TRUE	3868	3	5	No	1074	Tanguay_ZF_120hpf_ActivityScore
DTXSID2047565	1H,1H,2H,2H-Perfluorooctyl iodide	2043-57-4	FALSE	TRUE	3868	3	5	No	1074	NVS_NR_bER
DTXSID2047567	2-Phenylethyl 2-methylbutanoate	24817-51-4	FALSE	TRUE	NA	4	5	No	181	NA
DTXSID2047642	Linalyl formate	115-99-1	FALSE	TRUE	NA	4	5	No	670	NA
DTXSID2047644	Isoquinoline	119-65-3	FALSE	FALSE	360	2	4	Yes	383	NA
DTXSID2047648	3-Phenylpropyl acetate	122-72-5	FALSE	TRUE	4700	3	5	No	94	NA
DTXSID2047692	Potassium cyanate	590-28-3	FALSE	FALSE	567	3	4	Yes	2054	NA
DTXSID2047725	2,2,2-Trichloro-1-phenylethyl acetate	90-17-5	FALSE	TRUE	6800	4	5	No	882	TOX21_AR_LUC_MDAKB2_Agonist
DTXSID2047727	2-Ethoxy-5-(1-propenyl)phenol	94-86-0	FALSE	TRUE	2400	3	5	No	259	BSK_4H_VCAM1_down
DTXSID2047850	Piperilate hydrochloride	4544-15-4	FALSE	FALSE	1210	3	4	Yes	287	NA
DTXSID2047856	Biperiden hydrochloride	1235-82-1	FALSE	FALSE	750	3	4	Yes	287	NA
DTXSID2048161	Rimcazole dihydrochloride	75859-03-9	FALSE	FALSE	907	3	4	Yes	866	TOX21_CAR_Agonist
DTXSID2048585	Beraprost sodium	88475-69-8	TRUE	FALSE	11.6	1	2	Yes	941	TOX21_PPARg_BLA_Agonist_ch2
DTXSID2048587	Bucillamine	65002-17-7	FALSE	TRUE	3900	3	5	No	1475	NA
DTXSID2048589	Butenafine hydrochloride	101827-46-7	FALSE	TRUE	NA	3	5	No	170	OT_AR_ARELUC_AG_1440
DTXSID2048618	Sulbenicillin disodium	28002-18-8	FALSE	TRUE	NA	4	5	No	623	TOX21_p53_BLA_p3_ch2
DTXSID2048743	Cefditorin pivoxil	117467-28-4	FALSE	TRUE	NA	4	5	No	338	NA
DTXSID2048749	Chromonar hydrochloride	655-35-6	FALSE	TRUE	8000	4	5	No	2104	NA
DTXSID2048797	Diponium bromide	2001-81-2	FALSE	FALSE	780	3	4	Yes	1352	NA
DTXSID2048822	Glyclopyramide	631-27-6	FALSE	TRUE	4100	3	5	No	543	NA
DTXSID2048826	Nitrefazole	21721-92-6	FALSE	TRUE	4813	3	5	No	1552	NA
DTXSID2048876	Etryptamine acetate	118-68-3	TRUE	FALSE	49	1	2	Yes	725	NA
DTXSID2048905	Buprenorphine hydrochloride	53152-21-9	FALSE	FALSE	NA	3	4	Yes	869	NA
DTXSID2048953	Estramustine phosphate sodium	52205-73-9	FALSE	TRUE	5400	4	5	No	444	NA
DTXSID2049002	Dicloxacillin sodium salt monohydrate	13412-64-1	FALSE	TRUE	3579	3	5	No	707	NA
DTXSID2049004	Encainide hydrochloride	66794-74-9	FALSE	FALSE	57	2	3	Yes	913	TOX21_ERa_BLA_Agonist_ch1
DTXSID2049008	Ilmofosine	83519-04-4	FALSE	FALSE	253	2	3	Yes	1162	NA
DTXSID2049050	rac Benidipine hydrochloride	91599-74-5	FALSE	FALSE	87.6	2	3	Yes	301	ATG_FXR_TRANS_up
DTXSID2049050	rac Benidipine hydrochloride	91599-74-5	FALSE	FALSE	87.6	2	3	Yes	301	TOX21_GR_BLA_Agonist_ch1
DTXSID2049050	rac Benidipine hydrochloride	91599-74-5	FALSE	FALSE	87.6	2	3	Yes	301	TOX21_FXR_BLA_agonist_ch2
DTXSID2049218	1-Ethyl-3-methylimidazolium tetrafluoroborate	143314-16-3	FALSE	TRUE	NA	3	5	No	1127	NA
DTXSID2049393	alpha-Amylcinnamyl alcohol	101-85-9	FALSE	TRUE	4000	3	5	No	120	NA
DTXSID2049397	1-Bromohexadecane	112-82-3	FALSE	TRUE	NA	3	5	No	588	NA
DTXSID2049422	Procainamide hydrochloride	614-39-1	FALSE	FALSE	1509	3	4	Yes	159	NA
DTXSID2049424	1,8-Diazabicyclo[5.4.0]undec-7-ene	6674-22-2	FALSE	FALSE	NA	NA	NA	Yes	2013	NA
DTXSID2049684	2-Ethoxynaphthalene	93-18-5	FALSE	TRUE	3110	3	5	No	1554	NA
DTXSID2051475	Tetrachloropropene	10436-39-2	FALSE	FALSE	350	2	4	Yes	285	TOX21_p53_BLA_p2_ratio
DTXSID2051764	Diethyl pyrocarbonate	1609-47-8	FALSE	FALSE	850	3	4	Yes	1303	NA
DTXSID2052100	3-Phenylprop-2-enenitrile	4360-47-8	FALSE	TRUE	4150	3	5	No	264	NA
DTXSID2052102	4-Isopropylphenylacetaldehyde	4395-92-0	FALSE	TRUE	4100	3	5	No	9	NA
DTXSID2052108	Dimethyl dicarbonate	4525-33-1	FALSE	FALSE	260	2	3	Yes	1303	NA
DTXSID2052283	But-2-en-1-ol	6117-91-5	FALSE	FALSE	793	3	4	Yes	412	TOX21_TRHR_HEK293_Agonist
DTXSID2052283	But-2-en-1-ol	6117-91-5	FALSE	FALSE	793	3	4	Yes	412	TOX21_ERb_BLA_Agonist_ratio
DTXSID2052493	[2-(1-Propoxyethoxy)ethyl]benzene	7493-57-4	FALSE	TRUE	NA	4	5	No	17	NA
DTXSID2052603	2,4-Dichlorobenzoyl chloride	89-75-8	FALSE	TRUE	4640	3	5	No	807	NA
DTXSID2052607	2,6-Dimethoxyphenol	91-10-1	FALSE	FALSE	550	3	4	Yes	466	NCCT_TPO_AUR_dn
DTXSID2052607	2,6-Dimethoxyphenol	91-10-1	FALSE	FALSE	550	3	4	Yes	466	LTEA_HepaRG_PTEN_dn
DTXSID2052651	Ethyl chrysanthemate	97-41-6	FALSE	TRUE	2600	3	5	No	291	NA
DTXSID2052655	C.I. Pigment Red 122	980-26-7	FALSE	TRUE	NA	NA	5	No	298	NA
DTXSID2052657	Brompheniramine hydrogen maleate	980-71-2	FALSE	FALSE	318	2	4	Yes	622	NVS_TR_rSERT
DTXSID2057601	Glymidine sodium	3459-20-9	FALSE	TRUE	2850	3	5	No	1830	NA
DTXSID2057607	Quinuclidine	100-76-5	FALSE	FALSE	81.2	2	3	Yes	35	NA
DTXSID2057651	Simetride	154-82-5	FALSE	FALSE	NA	3	4	Yes	389	NA
DTXSID2057736	5-Acetylsalicylamide	40187-51-7	FALSE	FALSE	1700	3	4	Yes	1914	NA
DTXSID2057784	Cycotiamine	6092-18-8	FALSE	TRUE	7604	4	5	No	1812	NA
DTXSID2057815	Rescimetol	73573-42-9	FALSE	TRUE	NA	4	5	No	718	TOX21_AR_BLA_Antagonist_ratio
DTXSID2057817	Tripamide	73803-48-2	FALSE	TRUE	NA	4	5	No	1534	NA
DTXSID2059015	Benzhydrol	91-01-0	FALSE	TRUE	5001	4	5	No	37	NA
DTXSID3020047	Allyl isothiocyanate	57-06-7	FALSE	FALSE	112	2	3	Yes	1883	TOX21_PR_BLA_Antagonist_ch2
DTXSID3020091	Aniline hydrochloride	142-04-1	FALSE	FALSE	840	3	4	Yes	367	NCCT_TPO_AUR_dn
DTXSID3020091	Aniline hydrochloride	142-04-1	FALSE	FALSE	840	3	4	Yes	367	NVS_ENZ_hCASP5
DTXSID3020095	Anthraquinone	84-65-1	FALSE	TRUE	NA	NA	5	No	683	NA
DTXSID3020097	Aramite	140-57-8	FALSE	TRUE	3900	3	5	No	225	NA
DTXSID3020120	Azelnidipine	123524-52-7	FALSE	FALSE	1267	3	4	Yes	301	ATG_FXR_TRANS_up
DTXSID3020120	Azelnidipine	123524-52-7	FALSE	FALSE	1267	3	4	Yes	301	TOX21_GR_BLA_Agonist_ch1
DTXSID3020120	Azelnidipine	123524-52-7	FALSE	FALSE	1267	3	4	Yes	301	TOX21_FXR_BLA_agonist_ch2
DTXSID3020122	Azinphos-methyl	86-50-0	TRUE	FALSE	4.6	1	1	Yes	1688	CEETOX_H295R_OHPROG_up
DTXSID3020122	Azinphos-methyl	86-50-0	TRUE	FALSE	4.6	1	1	Yes	1688	ATG_DR4_LXR_CIS_up
DTXSID3020128	Sodium barbital	144-02-5	FALSE	FALSE	600	3	4	Yes	660	NA
DTXSID3020205	Benzyl butyl phthalate	85-68-7	FALSE	TRUE	2330	3	5	No	1448	NA
DTXSID3020207	Dinoseb	88-85-7	TRUE	FALSE	25	1	2	Yes	674	ATG_RXRb_TRANS_up
DTXSID3020207	Dinoseb	88-85-7	TRUE	FALSE	25	1	2	Yes	674	LTEA_HepaRG_BID_up
DTXSID3020253	beta-Carotene	7235-40-7	FALSE	TRUE	NA	3	5	No	1761	NA
DTXSID3020257	1,ΓÇï2-ΓÇïBenzenediol	120-80-9	FALSE	FALSE	260	2	3	Yes	466	NCCT_TPO_AUR_dn
DTXSID3020257	1,ΓÇï2-ΓÇïBenzenediol	120-80-9	FALSE	FALSE	260	2	3	Yes	466	LTEA_HepaRG_PTEN_dn
DTXSID3020330	Cinnamyl anthranilate	87-29-6	FALSE	TRUE	NA	4	5	No	264	NA
DTXSID3020332	Citric acid	77-92-9	FALSE	TRUE	3000	3	5	No	1720	NA
DTXSID3020336	Clofibrate	637-07-0	FALSE	FALSE	940	3	4	Yes	1207	Tanguay_ZF_120hpf_ActivityScore
DTXSID3020384	Dexamethasone	50-02-2	FALSE	TRUE	NA	3	5	No	1223	ATG_RARa_TRANS_up
DTXSID3020384	Dexamethasone	50-02-2	FALSE	TRUE	NA	3	5	No	1223	TOX21_PR_BLA_Agonist_ch1
DTXSID3020384	Dexamethasone	50-02-2	FALSE	TRUE	NA	3	5	No	1223	TOX21_AR_LUC_MDAKB2_Agonist_3uM_Nilutamide
DTXSID3020413	1,2-Dibromo-3-chloropropane	96-12-8	FALSE	FALSE	170	2	3	Yes	886	LTEA_HepaRG_TIMP1_dn
DTXSID3020413	1,2-Dibromo-3-chloropropane	96-12-8	FALSE	FALSE	170	2	3	Yes	886	BSK_LPS_IL1a_up
DTXSID3020415	1,2-Dibromoethane	106-93-4	FALSE	FALSE	93.5	2	3	Yes	379	BSK_CASM3C_uPAR_down
DTXSID3020415	1,2-Dibromoethane	106-93-4	FALSE	FALSE	93.5	2	3	Yes	379	NVS_ENZ_hPI3Ka
DTXSID3020465	Diethylstilbestrol	56-53-1	FALSE	TRUE	NA	3	5	No	674	ATG_RXRb_TRANS_up
DTXSID3020465	Diethylstilbestrol	56-53-1	FALSE	TRUE	NA	3	5	No	674	LTEA_HepaRG_BID_up
DTXSID3020469	Diftalone	21626-89-1	FALSE	TRUE	NA	4	5	No	741	NA
DTXSID3020540	Diphenylcarbonate	102-09-0	FALSE	FALSE	1500	3	4	Yes	180	NA
DTXSID3020548	Dodine	2439-10-3	FALSE	FALSE	566	3	4	Yes	324	NVS_NR_mERa
DTXSID3020596	Ethylbenzene	100-41-4	FALSE	TRUE	3500	3	5	No	17	NA
DTXSID3020625	Finasteride	98319-26-7	FALSE	FALSE	418	2	4	Yes	207	CEETOX_H295R_DOC_dn
DTXSID3020627	Fluconazole	86386-73-4	FALSE	FALSE	1271	3	4	Yes	1415	LTEA_HepaRG_CYP3A7_up
DTXSID3020671	FD&C Green No. 1	4680-78-8	FALSE	TRUE	NA	3	5	No	1616	NA
DTXSID3020673	FD&C Green No. 3	2353-45-9	FALSE	TRUE	NA	3	5	No	1616	NA
DTXSID3020679	Heptachlor	76-44-8	TRUE	FALSE	40	1	2	Yes	233	BSK_3C_HLADR_down
DTXSID3020679	Heptachlor	76-44-8	TRUE	FALSE	40	1	2	Yes	233	ATG_DR5_CIS_up
DTXSID3020679	Heptachlor	76-44-8	TRUE	FALSE	40	1	2	Yes	233	LTEA_HepaRG_ABCB1_up
DTXSID3020750	Isobutyl nitrite	542-56-3	FALSE	FALSE	410	2	4	Yes	530	NA
DTXSID3020752	Isoflurane	26675-46-7	FALSE	TRUE	4770	3	5	No	1073	NA
DTXSID3020833	Methyl tert-butyl ether	1634-04-4	FALSE	TRUE	4000	3	5	No	1314	NA
DTXSID3020885	N-Methylolacrylamide	924-42-5	FALSE	FALSE	474	2	4	Yes	2181	NA
DTXSID3020887	6-Methylquinoline	91-62-3	FALSE	FALSE	800	3	4	Yes	1010	ATG_Ahr_CIS_up
DTXSID3020887	6-Methylquinoline	91-62-3	FALSE	FALSE	800	3	4	Yes	1010	LTEA_HepaRG_CYP1A2_up
DTXSID3020889	4-Methylstyrene	622-97-9	FALSE	TRUE	2255	3	5	No	18	NA
DTXSID3020912	Nalidixic acid	389-08-2	FALSE	FALSE	1160	3	4	Yes	676	NA
DTXSID3020914	1-Naphthaleneacetamide	86-86-2	FALSE	FALSE	1690	3	4	Yes	1143	NA
DTXSID3020916	1,5-Naphthalenediamine	2243-62-1	FALSE	FALSE	634	3	4	Yes	1017	ATG_Ahr_CIS_up
DTXSID3020918	N,N'-Di-2-naphthyl-p-phenylenediamine	93-46-9	FALSE	TRUE	4500	3	5	No	115	NVS_TR_hNET
DTXSID3020962	1-Methoxy-2-nitrobenzene	91-23-6	FALSE	FALSE	740	3	4	Yes	8	NA
DTXSID3020964	Nitrobenzene	98-95-3	FALSE	FALSE	349	2	4	Yes	2173	TOX21_TSHR_HTRF_Antagonist_ch1
DTXSID3020966	4-Nitrobenzoic acid	62-23-7	FALSE	FALSE	1960	3	4	Yes	1719	NVS_LGIC_rGABAR_NonSelective
DTXSID3021142	Phenylephrine hydrochloride	61-76-7	FALSE	FALSE	350	2	4	Yes	1043	TOX21_TSHR_HTRF_Agonist_ch1
DTXSID3021142	Phenylephrine hydrochloride	61-76-7	FALSE	FALSE	350	2	4	Yes	1043	TOX21_SBE_BLA_Antagonist_ratio
DTXSID3021144	Phenylethylhydrazine sulfate	156-51-4	FALSE	FALSE	210	2	3	Yes	1272	TOX21_RAR_LUC_Agonist
DTXSID3021190	Procarbazine hydrochloride	366-70-1	FALSE	FALSE	570	3	4	Yes	494	NVS_ENZ_hBACE
DTXSID3021196	Propazine	139-40-2	FALSE	TRUE	3840	3	5	No	811	CEETOX_H295R_ESTRONE_up
DTXSID3021196	Propazine	139-40-2	FALSE	TRUE	3840	3	5	No	811	TOX21_SSH_3T3_GLI3_Antagonist
DTXSID3021198	Propranolol hydrochloride	318-98-9	FALSE	FALSE	466	2	4	Yes	537	NA
DTXSID3021221	Quinapril hydrochloride	82586-55-8	FALSE	TRUE	3541	3	5	No	539	NA
DTXSID3021223	Ramosetron hydrochloride	132907-72-3	FALSE	FALSE	1264	3	4	Yes	1000	TOX21_p53_BLA_p4_ch2
DTXSID3021225	C.I. Acid Red 14	3567-69-9	FALSE	TRUE	NA	4	5	No	1414	NA
DTXSID3021275	Sodium diethyldithiocarbamate trihydrate	20624-25-3	FALSE	FALSE	1500	3	4	Yes	797	TOX21_HSE_BLA_agonist_ch2
DTXSID3021275	Sodium diethyldithiocarbamate trihydrate	20624-25-3	FALSE	FALSE	1500	3	4	Yes	797	NVS_GPCR_hNK2
DTXSID3021277	2E,4E-Hexadienoic acid	110-44-1	FALSE	TRUE	7360	4	5	No	522	TOX21_ERa_BLA_Agonist_ratio
DTXSID3021304	l-Taurine	107-35-7	FALSE	TRUE	NA	4	5	No	420	NA
DTXSID3021358	Tolazamide	1156-19-0	FALSE	TRUE	NA	4	5	No	202	NA
DTXSID3021431	Vinyl acetate	108-05-4	FALSE	TRUE	2900	3	5	No	456	NA
DTXSID3021437	4-Vinylcyclohexene	100-40-3	FALSE	FALSE	1600	3	4	Yes	16	NVS_OR_gSIGMA_NonSelective
DTXSID3021483	Phenylacetaldehyde	122-78-1	FALSE	FALSE	1550	3	4	Yes	814	TOX21_AP1_BLA_Agonist_ch1
DTXSID3021485	1,3-Benzenedicarboxylic acid	121-91-5	FALSE	TRUE	10400	4	5	No	11	LTEA_HepaRG_FAS_dn
DTXSID3021516	Methyl ethyl ketone	78-93-3	FALSE	TRUE	2737	3	5	No	362	OT_ER_ERbERb_1440
DTXSID3021518	Fumaric acid	110-17-8	FALSE	TRUE	9300	4	5	No	522	TOX21_ERa_BLA_Agonist_ratio
DTXSID3021562	Dichloroacetonitrile	3018-12-0	FALSE	FALSE	330	2	4	Yes	948	TOX21_PPARg_BLA_Agonist_ch2
DTXSID3021641	Nonanoic acid	112-05-0	FALSE	TRUE	NA	NA	5	No	337	NVS_GPCR_hM4
DTXSID3021643	Octanal	124-13-0	FALSE	TRUE	5630	4	5	No	528	NA
DTXSID3021645	Octanoic acid	124-07-2	FALSE	FALSE	1283	3	4	Yes	337	NVS_GPCR_hM4
DTXSID3021726	Salicylamide	65-45-2	FALSE	FALSE	980	3	4	Yes	1407	NA
DTXSID3021770	2,2',6,6'-Tetrachlorobisphenol A	79-95-8	FALSE	TRUE	7432	4	5	No	1559	NA
DTXSID3021778	Diphenyl phthalate	84-62-8	FALSE	TRUE	8000	4	5	No	768	TOX21_p53_BLA_p5_ch1
DTXSID3021801	2-(N-Ethyl-m-toluidino)ethanol	91-88-3	FALSE	FALSE	1370	3	4	Yes	759	ATG_RXRb_TRANS_up
DTXSID3021805	Piperine	94-62-2	FALSE	FALSE	514	3	4	Yes	769	TOX21_RAR_LUC_Agonist
DTXSID3021805	Piperine	94-62-2	FALSE	FALSE	514	3	4	Yes	769	TOX21_AR_LUC_MDAKB2_Agonist_3uM_Nilutamide
DTXSID3021807	o-Xylene	95-47-6	FALSE	TRUE	3523	3	5	No	364	NVS_TR_rSERT
DTXSID3021851	2-Methyl-4-phenylbutan-2-ol	103-05-9	FALSE	TRUE	2200	3	5	No	216	OT_ER_ERbERb_1440
DTXSID3021930	Hexylamine	111-26-2	FALSE	FALSE	670	3	4	Yes	504	NA
DTXSID3021932	Diethanolamine	111-42-2	FALSE	FALSE	210	2	3	Yes	505	LTEA_HepaRG_MMP10_up
DTXSID3021936	Hexanedinitrile	111-69-3	FALSE	FALSE	155	2	3	Yes	408	BSK_SAg_IL8_up
DTXSID3021982	Butyl acetate	123-86-4	FALSE	TRUE	10718	4	5	No	174	TOX21_p53_BLA_p5_ratio
DTXSID3021984	1-Dodecanamine	124-22-1	FALSE	FALSE	1020	3	4	Yes	856	ATG_SREBP_CIS_up
DTXSID3021986	Tributyl phosphate	126-73-8	FALSE	FALSE	1395	3	4	Yes	427	LTEA_HepaRG_CYP2C8_up
DTXSID3022035	[(1S)-endo]-(-)-Borneol	464-45-9	FALSE	TRUE	5800	4	5	No	860	NA
DTXSID3022162	Bromoxynil	1689-84-5	FALSE	FALSE	190	2	3	Yes	1345	TOX21_AR_BLA_Antagonist_ch1
DTXSID3022247	Nerolidol	7212-44-4	FALSE	TRUE	NA	4	5	No	572	NA
DTXSID3022401	Cholesterol	57-88-5	FALSE	TRUE	NA	3	5	No	1798	TOX21_VDR_BLA_agonist_ch2
DTXSID3022405	2-Hydroxy-4-methoxybenzophenone	131-57-7	FALSE	TRUE	7400	4	5	No	633	NVS_GPCR_bAdoR_NonSelective
DTXSID3022409	4,4'-Sulfonyldiphenol	80-09-1	FALSE	TRUE	2830	3	5	No	466	NCCT_TPO_AUR_dn
DTXSID3022409	4,4'-Sulfonyldiphenol	80-09-1	FALSE	TRUE	2830	3	5	No	466	LTEA_HepaRG_PTEN_dn
DTXSID3022455	Dimethyl phthalate	131-11-3	FALSE	TRUE	2860	3	5	No	770	NA
DTXSID3022536	4-Cumylphenol	599-64-4	FALSE	FALSE	1770	3	4	Yes	727	TOX21_ERa_BLA_Agonist_ch1
DTXSID3022582	Ambenonium chloride	115-79-7	TRUE	FALSE	18.5	1	2	Yes	665	TOX21_PPARg_BLA_Agonist_ratio
DTXSID3022584	Amdinocillin	32887-01-7	FALSE	TRUE	NA	4	5	No	1813	NA
DTXSID3022617	Arecoline	63-75-2	FALSE	TRUE	2500	3	5	No	995	TOX21_GR_BLA_Antagonist_ratio
DTXSID3022748	Cefaclor	53994-73-3	FALSE	TRUE	NA	4	5	No	1281	NA
DTXSID3022796	Chlormadinone	1961-77-9	FALSE	TRUE	NA	4	5	No	1478	TOX21_AR_LUC_MDAKB2_Antagonist_10nM_R1881
DTXSID3022798	Chlormezanone	80-77-3	FALSE	FALSE	605	3	4	Yes	198	NA
DTXSID3022821	Cinnarizine	298-57-7	FALSE	TRUE	NA	4	5	No	299	NA
DTXSID3022825	Cisapride	81098-60-4	FALSE	TRUE	4166	3	5	No	1722	NA
DTXSID3022829	Clarithromycin	81103-11-9	FALSE	FALSE	1270	3	4	Yes	638	NA
DTXSID3022871	Cyclothiazide	2259-96-3	FALSE	TRUE	NA	4	5	No	1005	NA
DTXSID3022877	Cytarabine	147-94-4	FALSE	TRUE	NA	4	5	No	1168	TOX21_p53_BLA_p5_ch2
DTXSID3022904	Dexamethasone valerate	33755-46-3	FALSE	TRUE	NA	3	5	No	1197	NA
DTXSID3022906	Dexpanthenol	81-13-0	FALSE	TRUE	NA	4	5	No	1340	NA
DTXSID3022950	Diphenidol	972-02-1	FALSE	FALSE	515	3	4	Yes	287	NA
DTXSID3022956	Sodium diethyldithiocarbamate	148-18-5	FALSE	FALSE	1500	3	4	Yes	797	TOX21_HSE_BLA_agonist_ch2
DTXSID3022956	Sodium diethyldithiocarbamate	148-18-5	FALSE	FALSE	1500	3	4	Yes	797	NVS_GPCR_hNK2
DTXSID3023007	Ethamivan	304-84-7	FALSE	FALSE	154	2	3	Yes	1407	NA
DTXSID3023051	Feprazone	30748-29-9	FALSE	FALSE	1343	3	4	Yes	1689	TOX21_PPARg_BLA_Antagonist_ch2
DTXSID3023051	Feprazone	30748-29-9	FALSE	FALSE	1343	3	4	Yes	1689	BSK_3C_TissueFactor_up
DTXSID3023057	Floxuridine	50-91-9	FALSE	FALSE	215	2	3	Yes	1766	TOX21_FXR_BLA_antagonist_ratio
DTXSID3023059	Flucytosine	2022-85-7	FALSE	TRUE	NA	4	5	No	1496	ACEA_AR_antagonist_80hr
DTXSID3023180	Itraconazole	84625-61-6	FALSE	FALSE	NA	2	4	Yes	2101	TOX21_RORg_LUC_CHO_Antagonist
DTXSID3023261	Meprobamate	57-53-4	FALSE	FALSE	794	3	4	Yes	1170	NA
DTXSID3023265	Mesoridazine	5588-33-0	FALSE	FALSE	644	3	4	Yes	833	TOX21_MMP_ratio_up
DTXSID3023269	Metaxalone	1665-48-1	FALSE	FALSE	775	3	4	Yes	822	NA
DTXSID3023342	Nadolol	42200-33-9	FALSE	TRUE	5300	4	5	No	537	NA
DTXSID3023398	Oxamniquine	21738-42-1	TRUE	FALSE	30	1	2	Yes	1555	NA
DTXSID3023427	Pemoline	2152-34-3	FALSE	FALSE	436	2	4	Yes	515	ATG_Myc_CIS_up
DTXSID3023427	Pemoline	2152-34-3	FALSE	FALSE	436	2	4	Yes	515	TOX21_FXR_BLA_Antagonist_ch1
DTXSID3023471	Physostigmine	57-47-6	TRUE	FALSE	4.5	1	1	Yes	801	NA
DTXSID3023479	Pipemidic acid	51940-44-4	FALSE	TRUE	16000	4	5	No	1477	NA
DTXSID3023508	Prifinium bromide	4630-95-9	FALSE	FALSE	1090	3	4	Yes	1607	TOX21_AR_LUC_MDAKB2_Antagonist_10nM_R1881
DTXSID3023554	Rescinnamine	24815-24-5	FALSE	FALSE	1000	3	4	Yes	718	TOX21_AR_BLA_Antagonist_ratio
DTXSID3023556	Retinol	68-26-8	FALSE	TRUE	2001	3	5	No	1761	NA
DTXSID3023681	Tofisopam	22345-47-7	FALSE	FALSE	825	3	4	Yes	215	TOX21_AR_LUC_MDAKB2_Agonist
DTXSID3023685	Tolcapone	134308-13-7	FALSE	TRUE	NA	3	5	No	633	NVS_GPCR_bAdoR_NonSelective
DTXSID3023712	Trimethoprim	738-70-5	FALSE	FALSE	200	2	3	Yes	2009	TOX21_ERa_LUC_VM7_Antagonist_0.1nM_E2
DTXSID3023716	Trioxsalen	3902-71-4	FALSE	TRUE	NA	4	5	No	1489	ATG_RXRb_TRANS_up
DTXSID3023897	Triadimefon	43121-43-3	FALSE	FALSE	90	2	3	Yes	1644	NVS_ADME_rCYP2D2
DTXSID3023897	Triadimefon	43121-43-3	FALSE	FALSE	90	2	3	Yes	1644	TOX21_TSHR_HTRF_Agonist_ch1
DTXSID3023899	Benfluralin	1861-40-1	FALSE	TRUE	10000	4	5	No	1287	BSK_BE3C_TGFb1_down
DTXSID3023899	Benfluralin	1861-40-1	FALSE	TRUE	10000	4	5	No	1287	TOX21_RAR_LUC_Antagonist
DTXSID3023899	Benfluralin	1861-40-1	FALSE	TRUE	10000	4	5	No	1287	TOX21_TSHR_HTRF_Agonist_ch1
DTXSID3023974	4-Chlorophenyl methyl sulfone	98-57-7	FALSE	FALSE	400	2	4	Yes	2155	TOX21_AR_LUC_MDAKB2_Antagonist_10nM_R1881
DTXSID3024077	1,4-Dithiane	505-29-3	FALSE	TRUE	2768	3	5	No	1296	NA
DTXSID3024102	Fenamiphos	22224-92-6	TRUE	FALSE	2.7	1	1	Yes	1576	LTEA_HepaRG_CYP3A5_dn
DTXSID3024104	Fluoranthene	206-44-0	FALSE	TRUE	2001	3	5	No	1511	NA
DTXSID3024108	Flurprimidol	56425-91-3	FALSE	FALSE	709	3	4	Yes	911	NA
DTXSID3024152	Imazaquin	81335-37-7	FALSE	TRUE	4073	3	5	No	278	NA
DTXSID3024154	Iprodione	36734-19-7	FALSE	TRUE	3500	3	5	No	1635	NA
DTXSID3024235	Flusilazole	85509-19-9	FALSE	FALSE	674	3	4	Yes	2170	NVS_ADME_hCYP2B6
DTXSID3024239	Oxadiazon	19666-30-9	FALSE	TRUE	3500	3	5	No	1480	NA
DTXSID3024287	Imazethapyr	81335-77-5	FALSE	TRUE	NA	4	5	No	278	NA
DTXSID3024289	Pyrene	129-00-0	FALSE	TRUE	2700	3	5	No	926	NA
DTXSID3024316	Tebuthiuron	34014-18-1	FALSE	FALSE	640	3	4	Yes	388	CLD_CYP1A2_24hr
DTXSID3024318	Terbutryn	886-50-0	FALSE	TRUE	2045	3	5	No	144	NVS_GPCR_bAdoR_NonSelective
DTXSID3024362	1,1,2-Trichloropropane	598-77-6	FALSE	FALSE	1230	3	4	Yes	1180	NA
DTXSID3024366	Triethylamine	121-44-8	FALSE	FALSE	460	2	4	Yes	523	ATG_NRF1_CIS_up
DTXSID3024366	Triethylamine	121-44-8	FALSE	FALSE	460	2	4	Yes	523	ATG_LXRb_TRANS_up
DTXSID3024368	2-[2-(2-Ethoxyethoxy)ethoxy]ethanol	112-50-5	FALSE	TRUE	7750	4	5	No	558	NA
DTXSID3024449	Allylthiourea	109-57-9	FALSE	FALSE	200	2	3	Yes	501	TOX21_PPARd_BLA_Antagonist_ch2
DTXSID3024497	3-Aminophenol	591-27-5	FALSE	FALSE	920	3	4	Yes	219	TOX21_ARE_BLA_Agonist_ch1
DTXSID3024499	4-Aminophenol	123-30-8	FALSE	FALSE	375	2	4	Yes	219	TOX21_ARE_BLA_Agonist_ch1
DTXSID3024736	Carveol	99-48-9	FALSE	TRUE	3000	3	5	No	232	NA
DTXSID3024815	3-Chloro-2-methylaniline	87-60-5	FALSE	FALSE	574	3	4	Yes	103	TOX21_ERa_LUC_VM7_Antagonist_0.1nM_E2
DTXSID3024815	3-Chloro-2-methylaniline	87-60-5	FALSE	FALSE	574	3	4	Yes	103	CEETOX_H295R_OHPROG_noMTC_up
DTXSID3024869	Cumene hydroperoxide	80-15-9	FALSE	FALSE	382	2	4	Yes	1571	NVS_ENZ_oCOX1
DTXSID3024940	Dibromoacetonitrile	3252-43-5	FALSE	FALSE	245	2	3	Yes	948	TOX21_PPARg_BLA_Agonist_ch2
DTXSID3024944	1,2-Dibromo-2,4-dicyanobutane	35691-65-7	FALSE	FALSE	515	3	4	Yes	379	BSK_CASM3C_uPAR_down
DTXSID3024944	1,2-Dibromo-2,4-dicyanobutane	35691-65-7	FALSE	FALSE	515	3	4	Yes	379	NVS_ENZ_hPI3Ka
DTXSID3024994	Sodium dichloroisocyanurate	2893-78-9	FALSE	FALSE	1420	3	4	Yes	1584	Tanguay_ZF_120hpf_TR_up
DTXSID3024998	2,4-Dichloronitrobenzene	611-06-3	FALSE	FALSE	379	2	4	Yes	1	NVS_ENZ_hPDE10
DTXSID3024998	2,4-Dichloronitrobenzene	611-06-3	FALSE	FALSE	379	2	4	Yes	1	ATG_Myc_CIS_up
DTXSID3025045	Diethylene glycol diacrylate	4074-88-8	FALSE	FALSE	250	2	3	Yes	374	TOX21_ERa_LUC_VM7_Agonist
DTXSID3025047	Diethylene glycol diethyl ether	112-36-7	FALSE	TRUE	4970	3	5	No	555	NA
DTXSID3025049	Diethylene glycol monomethyl ether	111-77-3	FALSE	TRUE	5500	4	5	No	558	NA
DTXSID3025091	3,3'-Dimethoxybenzidine	119-90-4	FALSE	FALSE	1920	3	4	Yes	749	LTEA_HepaRG_CYP3A5_dn
DTXSID3025093	4,4'-Dimethoxydiphenylamine	101-70-2	FALSE	TRUE	2470	3	5	No	115	NVS_TR_hNET
DTXSID3025122	Dimethyl glutarate	1119-40-0	FALSE	TRUE	NA	NA	5	No	174	TOX21_p53_BLA_p5_ratio
DTXSID3025178	1,3-Diphenylguanidine	102-06-7	FALSE	FALSE	107	2	3	Yes	178	NVS_ADME_hCYP2D6
DTXSID3025257	Ethacrynic acid	58-54-8	FALSE	FALSE	1000	3	4	Yes	607	TOX21_PPARg_BLA_antagonist_ratio
DTXSID3025461	Isobutyl methacrylate	97-86-9	FALSE	TRUE	9590	4	5	No	371	NA
DTXSID3025465	Isodecyl diphenyl phosphate	29761-21-5	FALSE	TRUE	NA	4	5	No	NA	NA
DTXSID3025469	Isopentyl alcohol	123-51-3	FALSE	FALSE	1300	3	4	Yes	316	STM_H9_CystineISnorm_perc_dn
DTXSID3025542	Methacrylic acid	79-41-4	FALSE	FALSE	1060	3	4	Yes	2014	NA
DTXSID3025548	Methdilazine hydrochloride	1229-35-2	FALSE	FALSE	260	2	3	Yes	833	TOX21_MMP_ratio_up
DTXSID3025671	Methyl vinyl ketone	78-94-4	TRUE	FALSE	23.1	1	2	Yes	1101	OT_ERa_EREGFP_0120
DTXSID3025839	2,4-Dichloro-1-(trichloromethyl)benzene	13014-18-1	FALSE	TRUE	3160	3	5	No	939	LTEA_HepaRG_BID_dn
DTXSID3025839	2,4-Dichloro-1-(trichloromethyl)benzene	13014-18-1	FALSE	TRUE	3160	3	5	No	939	NHEERL_MED_hDIO2_dn
DTXSID3025881	1,2-Phenylenediamine	95-54-5	FALSE	FALSE	510	3	4	Yes	367	NCCT_TPO_AUR_dn
DTXSID3025881	1,2-Phenylenediamine	95-54-5	FALSE	FALSE	510	3	4	Yes	367	NVS_ENZ_hCASP5
DTXSID3025889	N-Phenylhydroxylamine	100-65-2	FALSE	FALSE	100	2	3	Yes	28	TOX21_CAR_Agonist
DTXSID3026067	Sulfapyridine	144-83-2	FALSE	TRUE	15800	4	5	No	694	NA
DTXSID3026142	Sodium thioglycolate	367-51-1	TRUE	FALSE	50	1	2	Yes	568	NA
DTXSID3026148	alpha-Thujone	546-80-5	FALSE	FALSE	500	2	4	Yes	1177	NA
DTXSID3026190	2,2',4'-Trichloroacetophenone	4252-78-2	FALSE	FALSE	300	2	4	Yes	1086	ATG_p53_CIS_up
DTXSID3026190	2,2',4'-Trichloroacetophenone	4252-78-2	FALSE	FALSE	300	2	4	Yes	1086	TOX21_HSE_BLA_agonist_ch2
DTXSID3026223	Triethylene glycol diacetate	111-21-7	FALSE	TRUE	15594	4	5	No	210	NA
DTXSID3026275	Valeronitrile	110-59-8	FALSE	FALSE	332	2	4	Yes	408	BSK_SAg_IL8_up
DTXSID3026279	Indigo dye	482-89-3	FALSE	TRUE	NA	4	5	No	1955	NA
DTXSID3026304	2,3-Xylidine	87-59-2	FALSE	FALSE	930	3	4	Yes	366	TOX21_AhR_LUC_Agonist
DTXSID3026304	2,3-Xylidine	87-59-2	FALSE	FALSE	930	3	4	Yes	366	LTEA_HepaRG_CYP1A1_up
DTXSID3026304	2,3-Xylidine	87-59-2	FALSE	FALSE	930	3	4	Yes	366	TOX21_RXR_BLA_Agonist_ch2
DTXSID3026306	2,5-Dimethylaniline	95-78-3	FALSE	FALSE	1297	3	4	Yes	366	TOX21_AhR_LUC_Agonist
DTXSID3026306	2,5-Dimethylaniline	95-78-3	FALSE	FALSE	1297	3	4	Yes	366	LTEA_HepaRG_CYP1A1_up
DTXSID3026306	2,5-Dimethylaniline	95-78-3	FALSE	FALSE	1297	3	4	Yes	366	TOX21_RXR_BLA_Agonist_ch2
DTXSID3026308	3,4-Dimethylaniline	95-64-7	FALSE	FALSE	810	3	4	Yes	366	TOX21_AhR_LUC_Agonist
DTXSID3026308	3,4-Dimethylaniline	95-64-7	FALSE	FALSE	810	3	4	Yes	366	LTEA_HepaRG_CYP1A1_up
DTXSID3026308	3,4-Dimethylaniline	95-64-7	FALSE	FALSE	810	3	4	Yes	366	TOX21_RXR_BLA_Agonist_ch2
DTXSID3026514	Phthalimide	85-41-6	FALSE	TRUE	NA	NA	5	No	1231	NA
DTXSID3026516	Tetrahydrophthalic anhydride	85-43-8	FALSE	TRUE	5410	4	5	No	881	NA
DTXSID3026560	3-Hydroxy-2-naphthoic acid	92-70-6	FALSE	FALSE	809	3	4	Yes	1333	ATG_AR_TRANS_up
DTXSID3026562	N-(2-Methylphenyl)-3-oxobutanamide	93-68-5	FALSE	FALSE	1024	3	4	Yes	1492	NA
DTXSID3026564	Triethylene glycol bis(2-ethylhexanoate)	94-28-0	FALSE	TRUE	31000	4	5	No	78	TOX21_RXR_BLA_Agonist_ratio
DTXSID3026566	Dimethyl cyclohexane-1,4-dicarboxylate	94-60-0	FALSE	TRUE	2812	3	5	No	336	NA
DTXSID3026641	1,3-Benzenedicarbonyl dichloride	99-63-8	FALSE	TRUE	2200	3	5	No	10	NA
DTXSID3026645	p-Cymene	99-87-6	FALSE	TRUE	4750	3	5	No	9	NA
DTXSID3026647	4-Hydroxybenzoic acid	99-96-7	FALSE	TRUE	5001	4	5	No	1333	ATG_AR_TRANS_up
DTXSID3026691	Triacetin	102-76-1	FALSE	TRUE	3000	3	5	No	188	NA
DTXSID3026697	Bis(2-ethylhexyl) nonanedioate	103-24-2	FALSE	TRUE	NA	3	5	No	52	NA
DTXSID3026724	Dibutyl maleate	105-76-0	FALSE	TRUE	3700	3	5	No	325	NA
DTXSID3026726	Citronellol	106-22-9	FALSE	TRUE	3450	3	5	No	361	NA
DTXSID3026728	(2Z)-3,7-Dimethylocta-2,6-dien-1-ol	106-25-2	FALSE	TRUE	4500	3	5	No	361	NA
DTXSID3026851	3-Methoxypropionitrile	110-67-8	FALSE	TRUE	4390	3	5	No	152	NA
DTXSID3027037	Sulfolane	126-33-0	FALSE	FALSE	1973.5	3	4	Yes	646	TOX21_p53_BLA_p3_ch2
DTXSID3027039	Dipentaerythritol	126-58-9	FALSE	TRUE	NA	3	5	No	201	NA
DTXSID3027085	Bis[2-(2-butoxyethoxy)ethyl] adipate	141-17-3	FALSE	TRUE	6000	4	5	No	78	TOX21_RXR_BLA_Agonist_ratio
DTXSID3027247	2-Phenylpropan-2-ol	617-94-7	FALSE	FALSE	1300	3	4	Yes	37	NA
DTXSID3027293	2-Ethylhexyl 2-methyl-2-propenoate	688-84-6	FALSE	TRUE	NA	3	5	No	96	NA
DTXSID3027295	2-Chloroethyl ethyl sulfide	693-07-2	FALSE	FALSE	252	2	3	Yes	162	NA
DTXSID3027297	Dodecanedioic acid	693-23-2	FALSE	TRUE	NA	3	5	No	337	NVS_GPCR_hM4
DTXSID3027320	Sodium 4-nitrophenolate	824-78-2	FALSE	FALSE	320	2	4	Yes	3	TOX21_MMP_rhodamine
DTXSID3027320	Sodium 4-nitrophenolate	824-78-2	FALSE	FALSE	320	2	4	Yes	3	LTEA_HepaRG_GADD45B_up
DTXSID3027328	Sodium hydroxymethanesulfonate	870-72-4	FALSE	TRUE	3200	3	5	No	839	NA
DTXSID3027370	Trimethoxymethylsilane	1185-55-3	FALSE	TRUE	NA	4	5	No	307	TOX21_ERa_BLA_Antagonist_ratio
DTXSID3027370	Trimethoxymethylsilane	1185-55-3	FALSE	TRUE	NA	4	5	No	307	BSK_4H_VEGFRII_down
DTXSID3027407	Ethyl dichlorophosphate	1498-51-7	FALSE	FALSE	220	2	3	Yes	423	NA
DTXSID3027530	Trimethylolpropane trimethacrylate	3290-92-4	FALSE	TRUE	NA	3	5	No	1277	NA
DTXSID3027584	N,N-Dicyclohexyl-2-benzothiazolesulfenamide	4979-32-2	FALSE	TRUE	6420	4	5	No	189	NA
DTXSID3027586	(2-(Methacryloyloxy)ethyl)trimethylammonium chloride	5039-78-1	FALSE	TRUE	NA	3	5	No	1944	TOX21_AP1_BLA_Agonist_ch2
DTXSID3027588	1,1-Methylenebis(4-isocyanatocyclohexane)	5124-30-1	FALSE	FALSE	1065	3	4	Yes	248	BSK_CASM3C_LDLR_up
DTXSID3027615	Tris(2-chloropropyl) phosphate	6145-73-9	FALSE	FALSE	1017	3	4	Yes	1159	BSK_hDFCGF_MMP1_down
DTXSID3027617	Dimethyl succinylsuccinate	6289-46-9	FALSE	TRUE	NA	NA	5	No	734	TOX21_ERb_BLA_Antagonist_ratio
DTXSID3027792	Ethyltriacetoxysilane	17689-77-9	FALSE	FALSE	1460	3	4	Yes	307	TOX21_ERa_BLA_Antagonist_ratio
DTXSID3027792	Ethyltriacetoxysilane	17689-77-9	FALSE	FALSE	1460	3	4	Yes	307	BSK_4H_VEGFRII_down
DTXSID3027798	N-Ethyl-2-methylallylamine	18328-90-0	TRUE	FALSE	50	1	2	Yes	459	NA
DTXSID3027823	Methyltri(2-butanoneoximyl)silane	22984-54-9	FALSE	TRUE	2453	3	5	No	397	NA
DTXSID3027873	Isodecyl phosphite	25448-25-3	FALSE	TRUE	12000	4	5	No	NA	NA
DTXSID3027950	Trimethylolpropane ethoxylate triacrylate	28961-43-5	FALSE	TRUE	NA	3	5	No	NA	NA
DTXSID3028005	3-Phenoxybenzaldehyde	39515-51-0	FALSE	FALSE	1222	3	4	Yes	22	NA
DTXSID3028051	Hydrogenated terphenyl	61788-32-7	FALSE	TRUE	17500	4	5	No	NA	NA
DTXSID3029108	Tetramethylammonium hydroxide	75-59-2	TRUE	FALSE	10	1	2	Yes	1344	NA
DTXSID3029150	2-Amino-2-ethyl-1,3-propanediol	115-70-8	FALSE	TRUE	5001	4	5	No	47	NA
DTXSID3029154	Cyclopentanone	120-92-3	FALSE	TRUE	2690	3	5	No	774	NA
DTXSID3029231	2-Methylpropane-1,3-diol	2163-42-0	FALSE	TRUE	NA	4	5	No	735	NA
DTXSID3029233	Benzophenonetetracarboxylic dianhydride	2421-28-5	FALSE	TRUE	12800	4	5	No	961	NA
DTXSID3029237	3-(Trimethoxysilyl)propyl methacrylate	2530-85-0	FALSE	TRUE	23500	4	5	No	1317	NA
DTXSID3029287	4-Methylmorpholine 4-oxide	7529-22-8	FALSE	TRUE	9200	4	5	No	222	NA
DTXSID3029289	7a-Ethyldihydro-1H,3H,5H-oxazolo(3,4-c)oxazole	7747-35-5	FALSE	TRUE	3674	3	5	No	731	NVS_GPCR_hM4
DTXSID3029310	N,N-Bis(4-tert-octylphenyl)amine	15721-78-5	FALSE	TRUE	5001	4	5	No	89	NA
DTXSID3029312	6-Hydroxy-2-naphthoic acid	16712-64-4	FALSE	FALSE	947	3	4	Yes	1333	ATG_AR_TRANS_up
DTXSID3029572	Benoxacor	98730-04-2	FALSE	TRUE	NA	4	5	No	197	TOX21_AR_LUC_MDAKB2_Antagonist_10nM_R1881
DTXSID3029607	Triethylene glycol dimethacrylate	109-16-0	FALSE	TRUE	10837	4	5	No	374	TOX21_ERa_LUC_VM7_Agonist
DTXSID3029653	Thiocyanic acid, ammonium salt	1762-95-4	FALSE	FALSE	500	2	4	Yes	1393	NA
DTXSID3029869	Bezafibrate	41859-67-0	FALSE	FALSE	1082	3	4	Yes	665	TOX21_PPARg_BLA_Agonist_ratio
DTXSID3030189	2-Biphenylamine	90-41-5	FALSE	TRUE	2340	3	5	No	367	NCCT_TPO_AUR_dn
DTXSID3030189	2-Biphenylamine	90-41-5	FALSE	TRUE	2340	3	5	No	367	NVS_ENZ_hCASP5
DTXSID3030428	5-(Hydroxymethyl)-2-furfural	67-47-0	FALSE	TRUE	2500	3	5	No	2111	BSK_CASM3C_IL6_down
DTXSID3031492	Isopropenyl acetate	108-22-5	FALSE	TRUE	3000	3	5	No	456	NA
DTXSID3031654	Microcystin LR	101043-37-2	TRUE	FALSE	NA	1	2	Yes	125	NA
DTXSID3031860	Perfluorodecanoic acid	335-76-2	FALSE	FALSE	57	2	3	Yes	1263	NVS_ADME_hCYP2C9
DTXSID3031864	Perfluorooctanesulfonic acid	1763-23-1	FALSE	FALSE	251	2	3	Yes	1074	Tanguay_ZF_120hpf_ActivityScore
DTXSID3031864	Perfluorooctanesulfonic acid	1763-23-1	FALSE	FALSE	251	2	3	Yes	1074	NVS_NR_bER
DTXSID3032129	Tetrabromobisphenol A-bis(2,3-dibromopropyl ether)	21850-44-2	FALSE	TRUE	NA	3	5	No	1559	NA
DTXSID3032331	Bis(trichloromethyl)sulfone	3064-70-8	FALSE	FALSE	535	3	4	Yes	1563	BSK_SAg_Eselectin_down
DTXSID3032331	Bis(trichloromethyl)sulfone	3064-70-8	FALSE	FALSE	535	3	4	Yes	1563	TOX21_RORg_LUC_CHO_Antagonist
DTXSID3032337	Butralin	33629-47-9	FALSE	FALSE	1049	3	4	Yes	183	BSK_SAg_Eselectin_down
DTXSID3032337	Butralin	33629-47-9	FALSE	FALSE	1049	3	4	Yes	183	LTEA_HepaRG_CYP2C8_up
DTXSID3032389	Farnesol	4602-84-0	FALSE	TRUE	6000	4	5	No	361	NA
DTXSID3032464	Profenofos	41198-08-7	FALSE	FALSE	358	2	4	Yes	1442	ATG_ERa_TRANS_up
DTXSID3032547	Etridiazole	2593-15-9	FALSE	FALSE	1028	3	4	Yes	1563	BSK_SAg_Eselectin_down
DTXSID3032547	Etridiazole	2593-15-9	FALSE	FALSE	1028	3	4	Yes	1563	TOX21_RORg_LUC_CHO_Antagonist
DTXSID3032549	Fenhexamid	126833-17-8	FALSE	TRUE	NA	NA	5	No	671	TOX21_p53_BLA_p2_ch2
DTXSID3032591	1-Bromo-3-chloro-5,5-dimethylhydantoin	16079-88-2	FALSE	FALSE	1390	3	4	Yes	721	ATG_PPARd_TRANS_up
DTXSID3032620	Hexaflumuron	86479-06-3	FALSE	TRUE	NA	4	5	No	605	NVS_GPCR_hM4
DTXSID3032622	Hymexazol	10004-44-1	FALSE	TRUE	3112	3	5	No	44	TOX21_AP1_BLA_Agonist_ch1
DTXSID3032624	Kinoprene	42588-37-4	FALSE	TRUE	4900	3	5	No	1918	NA
DTXSID3032626	Methiocarb	2032-65-7	TRUE	FALSE	20	1	2	Yes	1499	BSK_CASM3C_HLADR_down
DTXSID3032628	Methoxyfenozide	161050-58-4	FALSE	TRUE	NA	4	5	No	494	NVS_ENZ_hBACE
DTXSID3032670	(R)-Mecoprop	16484-77-8	FALSE	FALSE	1050	3	4	Yes	1125	ATG_PPRE_CIS_up
DTXSID3032670	(R)-Mecoprop	16484-77-8	FALSE	FALSE	1050	3	4	Yes	1125	TOX21_ERa_BLA_Agonist_ch1
DTXSID3033276	Butyl dipropasol solvent	29911-27-1	FALSE	FALSE	1500	3	4	Yes	1753	NA
DTXSID3033307	Cetylpyridinium bromide	140-72-7	FALSE	FALSE	475	2	4	Yes	835	TOX21_AR_LUC_MDAKB2_Antagonist_10nM_R1881
DTXSID3033989	Sodium zomepirac	64092-48-4	TRUE	FALSE	27	1	2	Yes	1682	TOX21_PPARg_BLA_Agonist_ch2
DTXSID3034165	5,5-Dimethyl-3-(alpha,alpha,alpha-trifluoro-4-nitro-m-tolyl)hydantoin	63612-50-0	FALSE	FALSE	195	2	3	Yes	165	NVS_ADME_hCYP1A2
DTXSID3034165	5,5-Dimethyl-3-(alpha,alpha,alpha-trifluoro-4-nitro-m-tolyl)hydantoin	63612-50-0	FALSE	FALSE	195	2	3	Yes	165	TOX21_AR_LUC_MDAKB2_Agonist_3uM_Nilutamide
DTXSID3034402	Butachlor	23184-66-9	FALSE	FALSE	1740	3	4	Yes	1295	BSK_SAg_Eselectin_down
DTXSID3034456	Cinmethylin	87818-31-3	FALSE	TRUE	4553	3	5	No	192	NA
DTXSID3034458	Clethodim	99129-21-2	FALSE	FALSE	1360	3	4	Yes	546	TOX21_PR_BLA_Agonist_ratio
DTXSID3034531	Thiophanate	23564-06-9	FALSE	TRUE	NA	4	5	No	641	NVS_ENZ_rAChE
DTXSID3034583	Ethyl 1-naphthaleneacetate	2122-70-5	FALSE	TRUE	3580	3	5	No	112	NA
DTXSID3034612	Fluazifop-butyl	69806-50-4	FALSE	TRUE	2910	3	5	No	2121	CEETOX_H295R_OHPROG_noMTC_up
DTXSID3034614	Flucarbazone-sodium	181274-17-9	FALSE	TRUE	NA	4	5	No	831	NA
DTXSID3034664	Imazamox	114311-32-9	FALSE	TRUE	NA	4	5	No	278	NA
DTXSID3034799	Paraquat	4685-14-7	FALSE	FALSE	106	2	3	Yes	467	TOX21_SBE_BLA_Antagonist_ratio
DTXSID3034872	Chloridazon	1698-60-8	FALSE	TRUE	2001	3	5	No	1348	NA
DTXSID3034957	Tetraethyl pyrophosphate	107-49-3	TRUE	FALSE	0.5	1	1	Yes	425	NVS_ENZ_hMMP9
DTXSID3035214	1-Octen-3-ol	3391-86-4	FALSE	FALSE	340	2	4	Yes	1631	ATG_EGR_CIS_up
DTXSID3035341	1,3-Dibromo-5,5-dimethylhydantoin	77-48-5	FALSE	FALSE	250	2	3	Yes	721	ATG_PPARd_TRANS_up
DTXSID3036105	2-tert-Butylcyclohexyl acetate	88-41-5	FALSE	TRUE	4600	3	5	No	279	NA
DTXSID3037044	Amoxicillin	26787-78-0	FALSE	TRUE	NA	4	5	No	717	NA
DTXSID3037208	Diclofenac sodium	15307-79-6	FALSE	FALSE	53	2	3	Yes	1245	TOX21_PPARg_BLA_antagonist_ratio
DTXSID3037250	Nimesulide	51803-78-2	FALSE	FALSE	200	2	3	Yes	1996	NA
DTXSID3037541	Endosulfan sulfate	1031-07-8	TRUE	FALSE	18	1	2	Yes	233	BSK_3C_HLADR_down
DTXSID3037541	Endosulfan sulfate	1031-07-8	TRUE	FALSE	18	1	2	Yes	233	ATG_DR5_CIS_up
DTXSID3037541	Endosulfan sulfate	1031-07-8	TRUE	FALSE	18	1	2	Yes	233	LTEA_HepaRG_ABCB1_up
DTXSID3037545	Ethiofencarb	29973-13-5	FALSE	FALSE	200	2	3	Yes	1499	BSK_CASM3C_HLADR_down
DTXSID3037757	10-Undecen-1-al	112-45-8	FALSE	TRUE	NA	4	5	No	528	NA
DTXSID3038694	Isatin	91-56-5	FALSE	TRUE	NA	3	5	No	961	NA
DTXSID3038696	Ethyl benzoate	93-89-0	FALSE	TRUE	2100	3	5	No	768	TOX21_p53_BLA_p5_ch1
DTXSID3038771	2,4-Dimethylpentan-3-one	565-80-0	FALSE	TRUE	3536	3	5	No	457	NA
DTXSID3038800	Butyl 4-oxopentanoate	2052-15-5	FALSE	TRUE	NA	4	5	No	1506	NA
DTXSID3038808	1,3,5,7-Tetramethyl-1,3,5,7-tetravinylcyclotetrasiloxane	2554-06-5	FALSE	TRUE	NA	4	5	No	398	NA
DTXSID3038939	Perfluorooctanesulfonamide	754-91-6	FALSE	FALSE	NA	2	3	Yes	1752	BSK_BE3C_HLADR_down
DTXSID3039240	Antimony potassium tartrate trihydrate	28300-74-5	FALSE	FALSE	115	2	3	Yes	242	TOX21_AR_LUC_MDAKB2_Antagonist_10nM_R1881
DTXSID3039242	Benzene	71-43-2	FALSE	TRUE	3323	3	5	No	27	ATG_Ahr_CIS_up
DTXSID3040271	Quinaldine	91-63-4	FALSE	FALSE	1230	3	4	Yes	1010	ATG_Ahr_CIS_up
DTXSID3040271	Quinaldine	91-63-4	FALSE	FALSE	1230	3	4	Yes	1010	LTEA_HepaRG_CYP1A2_up
DTXSID3040279	Leptophos	21609-90-5	TRUE	FALSE	19	1	2	Yes	1426	TOX21_AP1_BLA_Agonist_ch2
DTXSID3040279	Leptophos	21609-90-5	TRUE	FALSE	19	1	2	Yes	1426	BSK_3C_TissueFactor_up
DTXSID3040643	Xylazine	7361-61-7	FALSE	FALSE	130	2	3	Yes	465	NVS_GPCR_rAdra2_NonSelective
DTXSID3040691	Oxymetazoline	1491-59-4	TRUE	FALSE	0.8	1	1	Yes	803	NA
DTXSID3040699	p,p'-DDA	83-05-6	FALSE	FALSE	740	3	4	Yes	698	TOX21_PPARg_BLA_Agonist_ch2
DTXSID3040726	Olaquindox	23696-28-8	FALSE	FALSE	1717	3	4	Yes	980	NA
DTXSID3040728	Phosphoric acid, dibutyl ester	107-66-4	FALSE	TRUE	3200	3	5	No	427	LTEA_HepaRG_CYP2C8_up
DTXSID3040774	alpha,beta-Thujone	76231-76-0	FALSE	FALSE	192	2	3	Yes	1177	NA
DTXSID3041085	Ofloxacin	82419-36-1	FALSE	TRUE	3590	3	5	No	98	TOX21_PR_BLA_Agonist_ratio
DTXSID3041247	1,3-Diphenyl-1,3-propanedione	120-46-7	FALSE	TRUE	NA	3	5	No	744	ATG_LXRa_TRANS_up
DTXSID3041299	Dihydrojasmone lactone	7011-83-8	FALSE	TRUE	NA	4	5	No	260	NA
DTXSID3041328	2,4,5-T-butotyl	2545-59-7	FALSE	FALSE	500	2	4	Yes	1040	NA
DTXSID3041372	2,5-Dichloro-3-nitrobenzoic acid	88-86-8	FALSE	TRUE	3500	3	5	No	1719	NVS_LGIC_rGABAR_NonSelective
DTXSID3041376	Tridemorph	24602-86-6	FALSE	FALSE	650	3	4	Yes	33	ATG_AR_TRANS_up
DTXSID3041376	Tridemorph	24602-86-6	FALSE	FALSE	650	3	4	Yes	33	CEETOX_H295R_CORTIC_dn
DTXSID3041530	7-Ethyl-2-methyl-4-undecanolsulfate, sodium salt	139-88-8	FALSE	FALSE	1250	3	4	Yes	887	NVS_NR_hGR
DTXSID3041580	Iminodiacetonitrile	628-87-5	FALSE	FALSE	710	3	4	Yes	560	TOX21_RXR_BLA_Agonist_ratio
DTXSID3041611	Ascorbyl palmitate	137-66-6	FALSE	TRUE	NA	4	5	No	1053	NA
DTXSID3041613	Azaconazole	60207-31-0	FALSE	FALSE	308	2	4	Yes	754	NVS_ADME_hCYP2B6
DTXSID3041615	Aziprotryne	4658-28-0	FALSE	TRUE	3600	3	5	No	144	NVS_GPCR_bAdoR_NonSelective
DTXSID3041617	Barban	101-27-9	FALSE	FALSE	527	3	4	Yes	108	TOX21_PPARg_BLA_Antagonist_ch2
DTXSID3041619	Benalaxyl	71626-11-4	FALSE	TRUE	4200	3	5	No	851	CLD_CYP3A4_6hr
DTXSID3041619	Benalaxyl	71626-11-4	FALSE	TRUE	4200	3	5	No	851	BSK_BE3C_MMP1_up
DTXSID3041661	2-Hydroxybenzonitrile	611-20-1	FALSE	FALSE	300	2	4	Yes	2073	CEETOX_H295R_OHPROG_up
DTXSID3041663	Benzyl cinnamate	103-41-3	FALSE	TRUE	5380	4	5	No	220	NA
DTXSID3041790	Citronellal	106-23-0	FALSE	TRUE	2420	3	5	No	327	NA
DTXSID3041794	Cloquintocet-mexyl	99607-70-2	FALSE	FALSE	1098	3	4	Yes	2162	CEETOX_H295R_11DCORT_dn
DTXSID3041827	Cypromid	2759-71-9	FALSE	FALSE	215	2	3	Yes	104	TOX21_AR_LUC_MDAKB2_Antagonist_0.5nM_R1881
DTXSID3041827	Cypromid	2759-71-9	FALSE	FALSE	215	2	3	Yes	104	LTEA_HepaRG_THRSP_dn
DTXSID3041873	Dimethametryn	22936-75-0	FALSE	TRUE	3000	3	5	No	144	NVS_GPCR_bAdoR_NonSelective
DTXSID3041877	Dimethylbenzylcarbinyl acetate	151-05-3	FALSE	TRUE	3300	3	5	No	112	NA
DTXSID3041954	3-Octanone	106-68-3	FALSE	TRUE	NA	4	5	No	372	NA
DTXSID3042051	1-(o-Tolyl)biguanide	93-69-6	FALSE	FALSE	800	3	4	Yes	364	NVS_TR_rSERT
DTXSID3042059	Isopentyl butyrate	106-27-4	FALSE	TRUE	NA	4	5	No	309	NA
DTXSID3042180	N-(3,4-Dichlorophenyl)-N'-methylurea	3567-62-2	FALSE	FALSE	NA	3	4	Yes	104	TOX21_AR_LUC_MDAKB2_Antagonist_0.5nM_R1881
DTXSID3042180	N-(3,4-Dichlorophenyl)-N'-methylurea	3567-62-2	FALSE	FALSE	NA	3	4	Yes	104	LTEA_HepaRG_THRSP_dn
DTXSID3042219	Propylbenzene	103-65-1	FALSE	TRUE	6040	4	5	No	17	NA
DTXSID3042261	Pencycuron	66063-05-6	FALSE	TRUE	NA	4	5	No	750	NVS_TR_hDAT
DTXSID3042269	Phenkapton	2275-14-1	TRUE	FALSE	44	1	2	Yes	1591	ATG_RXRb_TRANS_up
DTXSID3042344	Propyl (2S)-2-hydroxypropanoate	53651-69-7	FALSE	TRUE	NA	3	5	No	1067	NA
DTXSID3042423	Sucrose octaacetate	126-14-7	FALSE	TRUE	NA	4	5	No	880	NA
DTXSID3042477	Tolnaftate	2398-96-1	FALSE	TRUE	NA	4	5	No	1071	LTEA_HepaRG_APOA5_dn
DTXSID3042477	Tolnaftate	2398-96-1	FALSE	TRUE	NA	4	5	No	1071	Tanguay_ZF_120hpf_JAW_up
DTXSID3042633	Clomipramine hydrochloride	17321-77-6	FALSE	FALSE	914	3	4	Yes	620	TOX21_SSH_3T3_GLI3_Antagonist
DTXSID3042633	Clomipramine hydrochloride	17321-77-6	FALSE	FALSE	914	3	4	Yes	620	TOX21_MMP_ratio_up
DTXSID3044388	2,2,6,6-Tetramethylpiperidin-4-amine	36768-62-4	FALSE	FALSE	906	3	4	Yes	1844	NA
DTXSID3044413	1-Ethyl-2-pyrrolidinone	2687-91-4	FALSE	FALSE	1350	3	4	Yes	598	ATG_THRa1_TRANS_up
DTXSID3044415	N,N'-1,3-Phenylenedimaleimide	3006-93-7	FALSE	FALSE	1370	3	4	Yes	918	TOX21_TSHR_Agonist_ratio
DTXSID3044463	Ethenyl(triethoxy)silane	78-08-0	FALSE	TRUE	NA	4	5	No	398	NA
DTXSID3044465	2,4-Diaminobenzenesulfonic acid	88-63-1	FALSE	TRUE	3480	3	5	No	114	NA
DTXSID3044679	Octylphosphonic acid	4724-48-5	FALSE	FALSE	1890	3	4	Yes	1210	NA
DTXSID3044750	4-Methoxy-2-nitroaniline	96-96-8	FALSE	TRUE	14100	4	5	No	2	TOX21_ARE_BLA_Agonist_ch1
DTXSID3044750	4-Methoxy-2-nitroaniline	96-96-8	FALSE	TRUE	14100	4	5	No	2	LTEA_HepaRG_GADD45B_up
DTXSID3044752	Diprop-2-en-1-yl (2Z)-but-2-enedioate	999-21-3	FALSE	FALSE	300	2	4	Yes	99	ATG_HSE_CIS_up
DTXSID3044754	Prop-2-en-1-yl heptanoate	142-19-8	FALSE	FALSE	218	2	3	Yes	318	NA
DTXSID3044756	[(1R)-2,2,3-Trimethylcyclopent-3-en-1-yl]acetaldehyde	4501-58-0	FALSE	TRUE	NA	3	5	No	1434	NA
DTXSID3045192	6-(Trifluoromethoxy)-2-Benzothiazolamine	1744-22-5	TRUE	FALSE	45	1	2	Yes	1377	TOX21_RAR_LUC_Agonist
DTXSID3045223	Xylometazoline hydrochloride	1218-35-5	FALSE	FALSE	230	2	3	Yes	803	NA
DTXSID3045352	Colistin sulfate	1264-72-8	FALSE	FALSE	121	2	3	Yes	893	NA
DTXSID3045354	Vancomycin hydrochloride	1404-93-9	FALSE	TRUE	NA	4	5	No	NA	NA
DTXSID3045356	Oxybutynin hydrochloride	1508-65-2	FALSE	FALSE	460	2	4	Yes	933	NA
DTXSID3045439	Nifurtimox	23256-30-6	FALSE	TRUE	4050	3	5	No	1610	NA
DTXSID3045485	Meptazinol hydrochloride	59263-76-2	FALSE	FALSE	1260	3	4	Yes	1608	NA
DTXSID3045693	Metanixin	4394-04-1	TRUE	FALSE	2.3	1	1	Yes	127	TOX21_AR_BLA_Antagonist_ch1
DTXSID3045770	Fenspiride hydrochloride	5053-08-7	FALSE	FALSE	437	2	4	Yes	1939	TOX21_AR_BLA_Agonist_ratio
DTXSID3045778	N-Methyl-N-propargyl-3-(2,4-dichlorophenoxy)propylamine hydrochloride	17780-75-5	FALSE	FALSE	210	2	3	Yes	293	NA
DTXSID3045805	Tulobuterol hydrochloride	56776-01-3	FALSE	FALSE	560	3	4	Yes	1491	NA
DTXSID3045809	Terguride	37686-84-3	FALSE	FALSE	100	2	3	Yes	634	TOX21_TR_LUC_GH3_Antagonist
DTXSID3045851	Flopropione	2295-58-1	FALSE	TRUE	2380	3	5	No	813	TOX21_PPARg_BLA_Agonist_ratio
DTXSID3045851	Flopropione	2295-58-1	FALSE	TRUE	2380	3	5	No	813	NVS_ENZ_rMAOAC
DTXSID3045930	Canrenone	976-71-6	FALSE	TRUE	NA	4	5	No	1234	TOX21_AR_LUC_MDAKB2_Antagonist_10nM_R1881
DTXSID3046112	Phanquinone	84-12-8	TRUE	FALSE	5	1	2	Yes	614	TOX21_p53_BLA_p1_ch1
DTXSID3046114	Dianiline	58338-59-3	FALSE	FALSE	95	2	3	Yes	766	TOX21_GR_BLA_Antagonist_ch2
DTXSID3046160	Felbinac ethyl	14062-23-8	FALSE	FALSE	385	2	4	Yes	112	NA
DTXSID3046164	Xilobam	50528-97-7	FALSE	FALSE	830	3	4	Yes	1975	NA
DTXSID3046249	Clazolam	7492-29-7	FALSE	FALSE	1730	3	4	Yes	NA	NA
DTXSID3046403	Oxfenicine	32462-30-9	FALSE	TRUE	NA	3	5	No	1619	TOX21_AR_LUC_MDAKB2_Antagonist_10nM_R1881
DTXSID3046407	Ambazone	539-21-9	FALSE	FALSE	750	3	4	Yes	2012	NA
DTXSID3046459	Cetraxate hydrochloride	27724-96-5	FALSE	FALSE	1503	3	4	Yes	631	TOX21_ERa_LUC_VM7_Antagonist_0.5nM_E2
DTXSID3046532	p-Phenylene bis(isothiocyanate)	4044-65-9	TRUE	FALSE	21	1	2	Yes	1487	TOX21_HSE_BLA_agonist_ch2
DTXSID3046532	p-Phenylene bis(isothiocyanate)	4044-65-9	TRUE	FALSE	21	1	2	Yes	1487	TOX21_ERa_BLA_Agonist_ch1
DTXSID3046534	N-Acetyl-L-glutamic acid	1188-37-0	FALSE	TRUE	NA	4	5	No	736	NA
DTXSID3046584	Carsalam	2037-95-8	FALSE	FALSE	750	3	4	Yes	1503	NA
DTXSID3046615	Bevonium metilsulfate	5205-82-3	FALSE	TRUE	5080	4	5	No	277	TOX21_GR_BLA_Agonist_ch2
DTXSID3046619	Tioconazole	65899-73-2	FALSE	FALSE	770	3	4	Yes	1593	TOX21_Aromatase_Inhibition
DTXSID3046740	Talniflumate	66898-62-2	FALSE	TRUE	12000	4	5	No	1837	TOX21_p53_BLA_p3_ch2
DTXSID3046798	Mabuterol hydrochloride	54240-36-7	FALSE	FALSE	306	2	4	Yes	1875	TOX21_TSHR_HTRF_Agonist_ch1
DTXSID3046823	Clobetasone butyrate	25122-57-0	FALSE	TRUE	NA	4	5	No	1197	NA
DTXSID3046825	Pyridoxamine phosphate	529-96-4	FALSE	TRUE	NA	4	5	No	1929	NA
DTXSID3046906	Diethylstilbestrol diphosphate	522-40-7	FALSE	TRUE	3000	3	5	No	175	NA
DTXSID3047138	tert-Butylbenzene	98-06-6	FALSE	TRUE	3045	3	5	No	1452	NA
DTXSID3047186	Isobutyl salicylate	87-19-4	FALSE	FALSE	1560	3	4	Yes	246	TOX21_AR_LUC_MDAKB2_Antagonist_10nM_R1881
DTXSID3047188	2-Cyclohexylethyl acetate	21722-83-8	FALSE	TRUE	3200	3	5	No	335	NA
DTXSID3047477	dl-Norgestrel	6533-00-2	FALSE	TRUE	5010	4	5	No	1478	TOX21_AR_LUC_MDAKB2_Antagonist_10nM_R1881
DTXSID3047504	Timolol maleate salt	26921-17-5	FALSE	FALSE	1028	3	4	Yes	1396	NVS_NR_mERa
DTXSID3047508	Salicylic acid p-tolyl ester	607-88-5	FALSE	FALSE	1300	3	4	Yes	722	ATG_DR4_LXR_CIS_up
DTXSID3047558	6:2 Fluorotelomer methacrylate	2144-53-8	FALSE	TRUE	NA	NA	5	No	1074	Tanguay_ZF_120hpf_ActivityScore
DTXSID3047558	6:2 Fluorotelomer methacrylate	2144-53-8	FALSE	TRUE	NA	NA	5	No	1074	NVS_NR_bER
DTXSID3047633	Ethyl oleate	111-62-6	FALSE	TRUE	NA	4	5	No	553	NA
DTXSID3047639	Methyl 2-nonynoate	111-80-8	FALSE	TRUE	2220	3	5	No	554	LTEA_HepaRG_TNFRSF1A_dn
DTXSID3047639	Methyl 2-nonynoate	111-80-8	FALSE	TRUE	2220	3	5	No	554	ATG_LXRa_TRANS_up
DTXSID3047760	Tetrahydrothiophene	110-01-0	FALSE	FALSE	1750	3	4	Yes	518	NA
DTXSID3047766	1,2,3-Trichloropropene	96-19-5	FALSE	FALSE	616	3	4	Yes	285	TOX21_p53_BLA_p2_ratio
DTXSID3047843	Diphenoxylate hydrochloride	3810-80-8	FALSE	FALSE	221	2	3	Yes	974	TOX21_p53_BLA_p1_ch2
DTXSID3047847	Nalorphine hydrochloride	57-29-4	FALSE	FALSE	1150	3	4	Yes	659	NA
DTXSID3048310	Carbazochrome	69-81-8	FALSE	TRUE	NA	4	5	No	1990	NA
DTXSID3048576	Alacepril	74258-86-9	FALSE	TRUE	NA	4	5	No	567	NA
DTXSID3048603	Hydrocortisone buteprate	72590-77-3	FALSE	TRUE	5120	4	5	No	1046	NVS_GPCR_hM4
DTXSID3048609	Micronomicin sulfate	66803-19-8	FALSE	TRUE	NA	4	5	No	892	NA
DTXSID3048655	Flutropium bromide	63516-07-4	FALSE	FALSE	740	3	4	Yes	277	TOX21_GR_BLA_Agonist_ch2
DTXSID3048730	Beclazone	5534-09-8	FALSE	TRUE	NA	3	5	No	1197	NA
DTXSID3048732	Acitazanolast	114607-46-4	FALSE	TRUE	NA	3	5	No	645	NA
DTXSID3048736	Efloxate	119-41-5	FALSE	TRUE	NA	4	5	No	742	NA
DTXSID3048782	Biliscopin	51022-74-3	FALSE	TRUE	NA	4	5	No	1473	NA
DTXSID3048813	Toborinone	143343-83-3	FALSE	FALSE	1500	3	4	Yes	1128	NA
DTXSID3048815	Penflutizide	1766-91-2	FALSE	TRUE	NA	4	5	No	1394	CLD_CYP2B6_24hr
DTXSID3048865	dl-Methamphetamine hydrochloride	300-42-5	TRUE	FALSE	29	1	2	Yes	136	NA
DTXSID3048869	Fenethylline hydrochloride	1892-80-4	FALSE	FALSE	100	2	3	Yes	77	NA
DTXSID3048940	Sodium Oxybate	502-85-2	FALSE	TRUE	9690	4	5	No	1397	NA
DTXSID3048992	Pentagastrin	5534-95-2	FALSE	FALSE	NA	2	3	Yes	1343	NA
DTXSID3048998	5,7-Dichloro-8-hydroxy-2-methylquinoline	72-80-0	FALSE	FALSE	660	3	4	Yes	864	NA
DTXSID3049203	1-Bromopentane	110-53-2	FALSE	TRUE	NA	3	5	No	72	NA
DTXSID3049330	Ethyl 2-chloroacetoacetate	609-15-4	FALSE	FALSE	233	2	3	Yes	947	BSK_CASM3C_VCAM1_down
DTXSID3049380	2-Ethylbutyraldehyde	97-96-1	FALSE	TRUE	3980	3	5	No	511	NHEERL_MED_hDIO3_dn
DTXSID3049411	Ethylene sulfide	420-12-2	FALSE	FALSE	178	2	3	Yes	442	NA
DTXSID3049415	Epinephrine bitartrate	51-42-3	TRUE	FALSE	30	1	2	Yes	1043	TOX21_TSHR_HTRF_Agonist_ch1
DTXSID3049415	Epinephrine bitartrate	51-42-3	TRUE	FALSE	30	1	2	Yes	1043	TOX21_SBE_BLA_Antagonist_ratio
DTXSID3051464	Diethyl disulphide	110-81-6	FALSE	TRUE	2030	3	5	No	535	NA
DTXSID3051836	3-Mercapto-1-propanol	19721-22-3	FALSE	FALSE	116	2	3	Yes	534	NA
DTXSID3051969	Ethyl 2-acetyloctanoate	29214-60-6	FALSE	TRUE	NA	4	5	No	1506	NA
DTXSID3052010	1,1,3,3-Tetramethyldisiloxane	3277-26-7	FALSE	TRUE	NA	NA	5	No	307	TOX21_ERa_BLA_Antagonist_ratio
DTXSID3052010	1,1,3,3-Tetramethyldisiloxane	3277-26-7	FALSE	TRUE	NA	NA	5	No	307	BSK_4H_VEGFRII_down
DTXSID3052222	2-Amino-6-hydroxy-1H-pyrimidin-4-one	56-09-7	FALSE	TRUE	NA	4	5	No	616	NA
DTXSID3052278	2-Chlorobenzamide	609-66-5	FALSE	FALSE	1250	3	4	Yes	1328	ATG_DR5_CIS_up
DTXSID3052301	2-Methylpent-2-enal	623-36-9	FALSE	TRUE	4290	3	5	No	2079	NA
DTXSID3052488	Ethyl 2-methylbutyrate	7452-79-1	FALSE	TRUE	NA	3	5	No	309	NA
DTXSID3052725	Furathiocarb	65907-30-4	FALSE	FALSE	53	2	3	Yes	1976	NVS_ENZ_rAChE
DTXSID3057690	Dexamethasone isonicotinate	2265-64-7	FALSE	TRUE	3562	3	5	No	1223	ATG_RARa_TRANS_up
DTXSID3057690	Dexamethasone isonicotinate	2265-64-7	FALSE	TRUE	3562	3	5	No	1223	TOX21_PR_BLA_Agonist_ch1
DTXSID3057690	Dexamethasone isonicotinate	2265-64-7	FALSE	TRUE	3562	3	5	No	1223	TOX21_AR_LUC_MDAKB2_Agonist_3uM_Nilutamide
DTXSID3057771	Ethyl biscoumacetate	548-00-5	FALSE	FALSE	840	3	4	Yes	700	TOX21_PPARg_BLA_Agonist_ch2
DTXSID4020038	Alclofenac	22131-79-9	FALSE	FALSE	1050	3	4	Yes	1125	ATG_PPRE_CIS_up
DTXSID4020038	Alclofenac	22131-79-9	FALSE	FALSE	1050	3	4	Yes	1125	TOX21_ERa_BLA_Agonist_ch1
DTXSID4020086	Anethole	104-46-1	FALSE	TRUE	2090	3	5	No	259	BSK_4H_VCAM1_down
DTXSID4020088	Chloralose	15879-93-3	FALSE	FALSE	400	2	4	Yes	235	TOX21_RXR_BLA_Agonist_ratio
DTXSID4020113	Atropine	51-55-8	FALSE	FALSE	500	2	4	Yes	1156	NA
DTXSID4020119	Azathioprine	446-86-6	FALSE	FALSE	400	2	4	Yes	1363	LTEA_HepaRG_MMP10_up
DTXSID4020119	Azathioprine	446-86-6	FALSE	FALSE	400	2	4	Yes	1363	TOX21_HSE_BLA_agonist_ch2
DTXSID4020161	Biphenyl	92-52-4	FALSE	TRUE	2140	3	5	No	2169	ATG_NURR1_TRANS_up
DTXSID4020167	bis(2-Chloro-1-methylethyl) ether	108-60-1	FALSE	FALSE	240	2	3	Yes	376	NA
DTXSID4020240	Caprolactam	105-60-2	FALSE	FALSE	1200	3	4	Yes	322	ATG_PPARa_TRANS_up
DTXSID4020242	Captafol	2425-06-1	FALSE	TRUE	2500	3	5	No	1002	NA
DTXSID4020248	Carbazole	86-74-8	FALSE	TRUE	5001	4	5	No	772	NA
DTXSID4020290	Pirinixic acid	50892-23-4	FALSE	FALSE	1050	3	4	Yes	1762	STM_H9_OrnCyssISnorm_ratio_dn
DTXSID4020292	Chloroacetaldehyde	107-20-0	TRUE	FALSE	23	1	2	Yes	149	ATG_p53_CIS_up
DTXSID4020294	4'-(Chloroacetyl)acetanilide	140-49-8	FALSE	TRUE	2150	3	5	No	1086	ATG_p53_CIS_up
DTXSID4020294	4'-(Chloroacetyl)acetanilide	140-49-8	FALSE	TRUE	2150	3	5	No	1086	TOX21_HSE_BLA_agonist_ch2
DTXSID4020298	Chlorobenzene	108-90-7	FALSE	FALSE	1110	3	4	Yes	476	TOX21_RXR_BLA_Agonist_ratio
DTXSID4020321	Chlorpheniramine maleate	113-92-8	FALSE	FALSE	306	2	4	Yes	622	NVS_TR_rSERT
DTXSID4020325	Choline chloride	67-48-1	FALSE	TRUE	3400	3	5	No	565	NA
DTXSID4020329	Cimetidine	51481-61-9	FALSE	TRUE	5001	4	5	No	1843	NA
DTXSID4020371	Dapsone	80-08-0	FALSE	FALSE	1000	3	4	Yes	985	CEETOX_H295R_PROG_up
DTXSID4020373	p,p'-DDD	72-54-8	FALSE	FALSE	113	2	3	Yes	657	BSK_hDFCGF_MCSF_down
DTXSID4020375	DDT	50-29-3	FALSE	FALSE	87	2	3	Yes	657	BSK_hDFCGF_MCSF_down
DTXSID4020379	Dehydroepiandrosterone	53-43-0	FALSE	TRUE	NA	4	5	No	1478	TOX21_AR_LUC_MDAKB2_Antagonist_10nM_R1881
DTXSID4020402	2,4-Diaminotoluene	95-80-7	FALSE	FALSE	73	2	3	Yes	366	TOX21_AhR_LUC_Agonist
DTXSID4020402	2,4-Diaminotoluene	95-80-7	FALSE	FALSE	73	2	3	Yes	366	LTEA_HepaRG_CYP1A1_up
DTXSID4020402	2,4-Diaminotoluene	95-80-7	FALSE	FALSE	73	2	3	Yes	366	TOX21_RXR_BLA_Agonist_ch2
DTXSID4020406	Diazepam	439-14-5	FALSE	FALSE	249	2	3	Yes	1422	TOX21_ERa_BLA_Antagonist_ratio
DTXSID4020450	Dicofol	115-32-2	FALSE	FALSE	575	3	4	Yes	657	BSK_hDFCGF_MCSF_down
DTXSID4020452	Dicyclopentadiene dioxide	81-21-0	FALSE	FALSE	210	2	3	Yes	1793	NA
DTXSID4020458	Chlorpyrifos	2921-88-2	FALSE	FALSE	108	2	3	Yes	1556	NHEERL_ZF_144hpf_TERATOSCORE_up
DTXSID4020458	Chlorpyrifos	2921-88-2	FALSE	FALSE	108	2	3	Yes	1556	CLD_UGT1A1_48hr
DTXSID4020533	1,4-Dioxane	123-91-1	FALSE	TRUE	4200	3	5	No	843	NA
DTXSID4020535	Bis(1-piperidinylthioxomethyl)hexasulfide	971-15-3	FALSE	TRUE	NA	3	5	No	1244	BSK_BE3C_TGFb1_down
DTXSID4020537	Diphenhydramine hydrochloride	147-24-0	FALSE	FALSE	500	2	4	Yes	713	NVS_GPCR_rAdra2_NonSelective
DTXSID4020539	Diphenylacetonitrile	86-29-3	FALSE	TRUE	3500	3	5	No	1951	NA
DTXSID4020581	2-Ethoxybenzamide	938-73-8	FALSE	TRUE	2200	3	5	No	1216	NVS_ENZ_rMAOAC
DTXSID4020583	Ethyl acrylate	140-88-5	FALSE	FALSE	800	3	4	Yes	1089	NA
DTXSID4020589	p,p'-Ethyl-DDD	72-56-0	FALSE	TRUE	6600	4	5	No	2098	NA
DTXSID4020612	Ethylphenylacetylurea	90-49-3	FALSE	TRUE	NA	3	5	No	862	NA
DTXSID4020616	1,8-Cineol	470-82-6	FALSE	TRUE	2480	3	5	No	31	NA
DTXSID4020618	Fadrozole hydrochloride	102676-31-3	FALSE	FALSE	200	2	3	Yes	213	TOX21_Aromatase_Inhibition
DTXSID4020664	3-Chloro-1,2-propanediol	96-24-2	TRUE	FALSE	26	1	2	Yes	240	NVS_LGIC_rGABAR_NonSelective
DTXSID4020666	Glycidol	556-52-5	FALSE	FALSE	420	2	4	Yes	1611	BSK_hDFCGF_TIMP1_down
DTXSID4020743	Iodoform	75-47-8	FALSE	FALSE	355	2	4	Yes	858	NA
DTXSID4020791	Malathion	121-75-5	FALSE	FALSE	1187.5	3	4	Yes	793	NVS_GPCR_bAdoR_NonSelective
DTXSID4020820	Methimazole	60-56-0	FALSE	TRUE	2250	3	5	No	2066	NVS_ENZ_rAChE
DTXSID4020822	Methotrexate	59-05-2	FALSE	FALSE	135	2	3	Yes	1205	NA
DTXSID4020828	4-Methoxyphenol	150-76-5	FALSE	FALSE	1600	3	4	Yes	466	NCCT_TPO_AUR_dn
DTXSID4020828	4-Methoxyphenol	150-76-5	FALSE	FALSE	1600	3	4	Yes	466	LTEA_HepaRG_PTEN_dn
DTXSID4020878	2-Methylnaphthalene	91-57-6	FALSE	FALSE	1630	3	4	Yes	1071	LTEA_HepaRG_APOA5_dn
DTXSID4020878	2-Methylnaphthalene	91-57-6	FALSE	FALSE	1630	3	4	Yes	1071	Tanguay_ZF_120hpf_JAW_up
DTXSID4020901	Chloroacetic acid	79-11-8	FALSE	FALSE	76	2	3	Yes	1134	TOX21_p53_BLA_p5_ratio
DTXSID4020957	2-Nitro-1,4-phenylenediamine	5307-14-2	FALSE	FALSE	1800	3	4	Yes	2	TOX21_ARE_BLA_Agonist_ch1
DTXSID4020957	2-Nitro-1,4-phenylenediamine	5307-14-2	FALSE	FALSE	1800	3	4	Yes	2	LTEA_HepaRG_GADD45B_up
DTXSID4020959	5-Nitro-o-toluidine	99-55-8	FALSE	FALSE	574	3	4	Yes	366	TOX21_AhR_LUC_Agonist
DTXSID4020959	5-Nitro-o-toluidine	99-55-8	FALSE	FALSE	574	3	4	Yes	366	LTEA_HepaRG_CYP1A1_up
DTXSID4020959	5-Nitro-o-toluidine	99-55-8	FALSE	FALSE	574	3	4	Yes	366	TOX21_RXR_BLA_Agonist_ch2
DTXSID4021006	N-Nitroso-N-methylurea	684-93-5	FALSE	FALSE	110	2	3	Yes	992	ATG_p53_CIS_up
DTXSID4021006	N-Nitroso-N-methylurea	684-93-5	FALSE	FALSE	110	2	3	Yes	992	TOX21_PPARd_BLA_Antagonist_ch2
DTXSID4021006	N-Nitroso-N-methylurea	684-93-5	FALSE	FALSE	110	2	3	Yes	992	TOX21_PR_BLA_Agonist_ch1
DTXSID4021056	N-Nitrosomorpholine	59-89-2	FALSE	FALSE	282	2	3	Yes	1857	TOX21_p53_BLA_p4_ch1
DTXSID4021131	N-Phenyl-2-naphthylamine	135-88-6	FALSE	TRUE	8730	4	5	No	115	NVS_TR_hNET
DTXSID4021133	Isbogrel	89667-40-3	FALSE	TRUE	NA	3	5	No	1776	NA
DTXSID4021137	1,3-Benzenediamine	108-45-2	FALSE	FALSE	280	2	3	Yes	367	NCCT_TPO_AUR_dn
DTXSID4021137	1,3-Benzenediamine	108-45-2	FALSE	FALSE	280	2	3	Yes	367	NVS_ENZ_hCASP5
DTXSID4021181	Prazepam	2955-38-6	FALSE	TRUE	NA	3	5	No	1422	TOX21_ERa_BLA_Antagonist_ratio
DTXSID4021216	Pyrilamine maleate	59-33-6	FALSE	FALSE	513	3	4	Yes	195	TOX21_AP1_BLA_Agonist_ch1
DTXSID4021218	Quercetin	117-39-5	FALSE	FALSE	161	2	3	Yes	699	NVS_GPCR_bAdoR_NonSelective
DTXSID4021260	24R,25-Dihydroxyvitamin D3	55721-11-4	TRUE	FALSE	NA	1	2	Yes	1798	TOX21_VDR_BLA_agonist_ch2
DTXSID4021268	Simazine	122-34-9	FALSE	FALSE	971	3	4	Yes	811	CEETOX_H295R_ESTRONE_up
DTXSID4021268	Simazine	122-34-9	FALSE	FALSE	971	3	4	Yes	811	TOX21_SSH_3T3_GLI3_Antagonist
DTXSID4021341	4,4'-Thiobis(6-tert-butyl-m-cresol)	96-69-5	FALSE	TRUE	2345	3	5	No	803	NA
DTXSID4021343	Sodium thiocyanate	540-72-7	FALSE	FALSE	764	3	4	Yes	1393	NA
DTXSID4021393	Triethylene glycol	112-27-6	FALSE	TRUE	17000	4	5	No	558	NA
DTXSID4021395	Trifluralin	1582-09-8	FALSE	FALSE	1930	3	4	Yes	1287	BSK_BE3C_TGFb1_down
DTXSID4021395	Trifluralin	1582-09-8	FALSE	FALSE	1930	3	4	Yes	1287	TOX21_RAR_LUC_Antagonist
DTXSID4021395	Trifluralin	1582-09-8	FALSE	FALSE	1930	3	4	Yes	1287	TOX21_TSHR_HTRF_Agonist_ch1
DTXSID4021397	(+-)-7-(3,5,6-trimethyl-1,4-benzoquinon-2-yl)-7-phenylheptanoic acid	112665-43-7	FALSE	TRUE	3750	3	5	No	611	NA
DTXSID4021424	Uracil	66-22-8	FALSE	TRUE	NA	4	5	No	616	NA
DTXSID4021426	Urea	57-13-6	FALSE	TRUE	8471	4	5	No	1779	NA
DTXSID4021472	N-Nitroso-N-methylurethane	615-53-2	FALSE	FALSE	180	2	3	Yes	992	ATG_p53_CIS_up
DTXSID4021472	N-Nitroso-N-methylurethane	615-53-2	FALSE	FALSE	180	2	3	Yes	992	TOX21_PPARd_BLA_Antagonist_ch2
DTXSID4021472	N-Nitroso-N-methylurethane	615-53-2	FALSE	FALSE	180	2	3	Yes	992	TOX21_PR_BLA_Agonist_ch1
DTXSID4021503	Bromochloromethane	74-97-5	FALSE	TRUE	5001	4	5	No	858	NA
DTXSID4021553	Decanal	112-31-2	FALSE	TRUE	3730	3	5	No	528	NA
DTXSID4021557	Dibromomethane	74-95-3	FALSE	FALSE	108	2	3	Yes	858	NA
DTXSID4021559	2,6-Di-tert-butyl-4-nitrophenol	728-40-5	FALSE	FALSE	250	2	3	Yes	784	BSK_SAg_Eselectin_down
DTXSID4021559	2,6-Di-tert-butyl-4-nitrophenol	728-40-5	FALSE	FALSE	250	2	3	Yes	784	LTEA_HepaRG_FOXO1_dn
DTXSID4021559	2,6-Di-tert-butyl-4-nitrophenol	728-40-5	FALSE	FALSE	250	2	3	Yes	784	ATG_RARb_TRANS_up
DTXSID4021559	2,6-Di-tert-butyl-4-nitrophenol	728-40-5	FALSE	FALSE	250	2	3	Yes	784	ATG_RXRb_TRANS_up
[truncated: 11,161 more rows]
